# Supplementary material for: Lysyl hydroxylase 2 glucosylates collagen VI to drive lung cancer progression
Source: J Clin Invest. 2025 Apr 1;135(7):e189197. doi: 10.1172/JCI189197 (PMC11957695; doi:10.1172/JCI189197)
Supplement: Supplemental table 1 [file jci-135-189197-s009.xlsx]

## Sheet: All Proteins - Normal MR
Checked	Master	Accession	Description	Coverage [%]	# Peptides	# PSMs	# Unique Peptides	# AAs	MW [kDa]	calc. pI	# Peptides (by Search Engine): A2 PMI-Byonic	Biological Process	Cellular Component	Molecular Function	Pfam IDs	Entrez Gene ID	Ensembl Gene ID	Gene Symbol	Gene ID	WikiPathways	Reactome Pathways	# Protein Pathway Groups	# Razor Peptides	Abundance Ratio: (53) / (25)	Abundance Ratio: (WT) / (25)	Abundance Ratio: (WT) / (53)	Abundance Ratio Adj. P-Value: (53) / (25)	Abundance Ratio Adj. P-Value: (WT) / (25)	Abundance Ratio Adj. P-Value: (WT) / (53)	Abundances (Grouped): 25	Abundances (Grouped): 53	Abundances (Grouped): WT	Abundances (Grouped) CV [%]: 25	Abundances (Grouped) CV [%]: 53	Abundances (Grouped) CV [%]: WT	Abundance: F1: Sample, 25, 1	Abundance: F2: Sample, 25, 1	Abundance: F3: Sample, 25, 2	Abundance: F4: Sample, 25, 2	Abundance: F5: Sample, 25, 3	Abundance: F6: Sample, 25, 3	Abundance: F7: Sample, 25, 4	Abundance: F8: Sample, 25, 4	Abundance: F9: Sample, 25, 5	Abundance: F10: Sample, 25, 5	Abundance: F11: Sample, 53, 1	Abundance: F12: Sample, 53, 1	Abundance: F13: Sample, 53, 2	Abundance: F14: Sample, 53, 2
FALSE	Master Protein	A2ASS6	Titin OS=Mus musculus OX=10090 GN=Ttn PE=1 SV=1	56	1553	9893	1553	35213	3904.1	6.2	1553	cell organization and biogenesis;protein metabolism;other metabolic processes;developmental processes;signal transduction;other biological processes	cytoskeleton;nucleus	cytoskeletal activity;kinase activity;other molecular function	Pf00041, Pf00069, Pf02818, Pf07679, Pf09042, Pf18362		ENSMUSG00000051747	Ttn	A2ASS5; A2ASS6; A2ASS7		Platelet degranulation ; Striated Muscle Contraction	2	0	0.942	0.604	0.641	0.995696	0.099342	0.574524	117.8	111	71.1	70.46	28.18	38.05	1.93737e+08	1.4928e+08	6.51928e+08	5.77929e+08	3.65982e+08	2.63357e+08	2.61077e+08	1.83893e+08	1.16561e+08	1.35875e+08	9.59921e+07	8.99132e+07	1.32288e+08	1.34175e+08
FALSE	Master Protein	E9Q616	AHNAK nucleoprotein (desmoyokin) OS=Mus musculus OX=10090 GN=Ahnak PE=1 SV=1	88	410	13383	410	5656	603.9	6.3	410	other biological processes	non-structural extracellular;plasma membrane;other membranes;cytosol;cytoskeleton;nucleus;other cell component	other molecular function	Pf00595	66395	ENSMUSG00000069833	Ahnak	E9Q616			0	0	0.966	1.307	1.354	1	0.0164507	0.00123742	91.7	88.5	119.8	16.74	7.21	9.49	3.74134e+08	3.09023e+08	2.03951e+08	1.72053e+08	3.61611e+08	2.68162e+08	1.60484e+08	1.08299e+08	1.68529e+08	2.12452e+08	1.91406e+08	1.63395e+08	1.37244e+08	1.33975e+08
FALSE	Master Protein	Q5SX39	Myosin-4 OS=Mus musculus OX=10090 GN=Myh4 PE=2 SV=1	80	300	17935	300	1939	222.7	5.74	300	other biological processes	cytoskeleton;other cell component	cytoskeletal activity;nucleic acid binding activity;other molecular function	Pf00063, Pf01576, Pf02736	17884	ENSMUSG00000057003	Myh4	B9EJ73; mmu:17884; Q5SX39			0	0	0.866	0.548	0.633	0.859182	0.0417045	0.425189	124.3	107.6	68.1	64.01	24.63	50.17	2.65693e+08	2.13696e+08	9.85181e+08	9.08027e+08	5.74934e+08	4.45221e+08	4.81898e+08	3.41663e+08	2.40696e+08	2.79706e+08	1.51686e+08	1.42195e+08	1.96337e+08	2.12451e+08
FALSE	Master Protein	Q9QXS1	Plectin OS=Mus musculus OX=10090 GN=Plec PE=1 SV=3	76	405	11988	405	4691	533.9	5.96	405	cell cycle OR cell proliferation;cell organization and biogenesis;other metabolic processes;stress response;developmental processes;other biological processes	plasma membrane;other membranes;cytosol;cytoskeleton;mitochondrion;other cell component	cytoskeletal activity;other molecular function	Pf00307, Pf00681, Pf03501, Pf17902, Pf18373	18810	ENSMUSG00000022565	Plec	E9QN87; mmu:18810; Q6S384; Q6S389; Q6S394; Q9CS65; Q9QUT2; Q9QXQ8; Q9QXQ9; Q9QXR0; Q9QXR1; Q9QXR2; Q9QXR3; Q9QXR4; Q9QXR5; Q9QXR6; Q9QXR7; Q9QXR8; Q9QXR9; Q9QXS0; Q9QXS1; Q9QXS2; Q9QXS3	Alpha 6 beta 4 integrin signaling pathway; EGFR1 signaling pathway	Assembly of collagen fibrils and other multimeric structures; Caspase-mediated cleavage of cytoskeletal proteins; Type I hemidesmosome assembly	5	0	1.097	0.96	0.875	1	0.822838	0.512185	98.1	107.7	94.2	14.25	12.5	12.03	1.53972e+08	1.23247e+08	9.95594e+07	8.91905e+07	2.5437e+08	1.83327e+08	9.58405e+07	5.75355e+07	7.54579e+07	9.10246e+07	7.89544e+07	7.03839e+07	9.55382e+07	8.44974e+07
FALSE	Master Protein	Q8VDD5	Myosin-9 OS=Mus musculus OX=10090 GN=Myh9 PE=1 SV=4	80	265	15736	265	1960	226.2	5.66	265	cell adhesion;cell cycle OR cell proliferation;cell organization and biogenesis;protein metabolism;stress response;transport;developmental processes;other biological processes	plasma membrane;other membranes;cytosol;cytoskeleton;nucleus;other cell component	signal transduction activity or receptor binding;cytoskeletal activity;other molecular function	Pf00063, Pf01576, Pf02736	17886	ENSMUSG00000022443	Myh9	mmu:17886; Q3UHT9; Q3UHU4; Q6KAN6; Q811I2; Q8VDD5	Primary focal segmental glomerulosclerosis (FSGS)	Regulation of actin dynamics for phagocytic cup formation; RHO GTPases activate PAKs	3	0	1.064	1.125	1.057	1	1	0.937104	94.1	100.1	105.8	17.29	9.92	7.63	5.20017e+08	4.34622e+08	3.67148e+08	3.11901e+08	9.61586e+08	6.85795e+08	3.10338e+08	2.14975e+08	3.41353e+08	3.72401e+08	3.41624e+08	3.09741e+08	2.93513e+08	2.8479e+08
FALSE	Master Protein	Q8BTM8	Filamin-A OS=Mus musculus OX=10090 GN=Flna PE=1 SV=5	84	218	13130	218	2647	281	6.04	218	cell cycle OR cell proliferation;cell organization and biogenesis;protein metabolism;RNA metabolism OR transcription;other metabolic processes;stress response;transport;developmental processes;signal transduction;other biological processes	plasma membrane;other membranes;cytosol;cytoskeleton;ER/Golgi;nucleus;other cell component	signal transduction activity or receptor binding;cytoskeletal activity;other molecular function	Pf00307, Pf00630	192176	ENSMUSG00000031328	Flna	B7FAV0; O54934; Q7TQI1; Q8BLK1; Q8BTM8; Q8BTN7; Q8VHX5; Q8VHX8; Q99KQ2	Mapk signaling pathway; Focal adhesion	Platelet degranulation ; GP1b-IX-V activation signalling; RHO GTPases activate PAKs; Cell-extracellular matrix interactions	6	0	1.035	1.079	1.042	1	0.876989	0.768014	96.3	99.7	103.9	14.24	9.53	10.58	4.12002e+08	3.39635e+08	2.71293e+08	2.48177e+08	5.99323e+08	5.20533e+08	2.19289e+08	1.49285e+08	1.92082e+08	2.34667e+08	2.03052e+08	1.88086e+08	2.18417e+08	2.20666e+08
FALSE	Master Protein	Q80X90	Filamin-B OS=Mus musculus OX=10090 GN=Flnb PE=1 SV=3	83	201	8220	201	2602	277.7	5.71	201	cell organization and biogenesis;stress response;other biological processes	plasma membrane;other membranes;cytosol;cytoskeleton;nucleus;other cell component	cytoskeletal activity;other molecular function	Pf00307, Pf00630	286940	ENSMUSG00000025278	Flnb	E9QNV9; mmu:286940; Q80X90; Q8VHX4; Q8VHX7; Q99KY3		ISG15 antiviral mechanism	1	0	1.199	1.224	1.021	0.398966	0.19497	1	87.6	105.1	107.3	16.17	28.05	18.44	1.2835e+08	1.11866e+08	8.05533e+07	6.996e+07	2.05285e+08	1.62007e+08	1.07789e+08	7.65361e+07	8.57184e+07	1.00768e+08	7.30422e+07	6.41735e+07	1.24643e+08	1.14729e+08
FALSE	Master Protein	Q9JHU4	Cytoplasmic dynein 1 heavy chain 1 OS=Mus musculus OX=10090 GN=Dync1h1 PE=1 SV=2	66	292	6525	292	4644	531.7	6.42	292	cell cycle OR cell proliferation;cell organization and biogenesis;transport;other biological processes	cytoskeleton;nucleus;other cell component	cytoskeletal activity;other molecular function	Pf03028, Pf08385, Pf08393, Pf12774, Pf12775, Pf12777, Pf12780, Pf12781, Pf17852, Pf18198, Pf18199	13424	ENSMUSG00000018707	Dync1h1	E9QM71; mmu:13424; Q9JHU4		Neutrophil degranulation; Separation of Sister Chromatids; MHC class II antigen presentation; Amplification of signal from unattached kinetochores via a MAD2 inhibitory signal; Resolution of Sister Chromatid Cohesion; RHO GTPases Activate Formins; EML4 and NUDC in mitotic spindle formation; Anchoring of the basal body to the plasma membrane; Regulation of PLK1 Activity at G2/M Transition; Loss of…	19	0	0.999	1.04	1.04	1	1	1	98.7	98.7	102.6	11.02	6.85	8.86	1.03595e+08	9.87202e+07	7.0311e+07	5.99998e+07	1.09815e+08	9.39225e+07	7.46341e+07	5.44286e+07	5.0601e+07	5.59295e+07	6.05404e+07	5.37128e+07	5.61012e+07	4.57308e+07
FALSE	Master Protein	A0A087WR50	Fibronectin OS=Mus musculus OX=10090 GN=Fn1 PE=1 SV=1	75	166	9544	166	2386	262.7	5.82	166	cell adhesion;stress response;other biological processes	non-structural extracellular	other molecular function	Pf00039, Pf00040, Pf00041	14268	ENSMUSG00000026193	Fn1	A0A087WR50	Focal adhesion: PI3K-Akt-mTOR signaling pathway; Inflammatory response pathway; Regulation of actin cytoskeleton; Focal adhesion		4	0	1.59	1.347	0.847	0.18864	0.418225	0.824604	76.2	121.2	102.6	41.37	34.01	16.04	1.78835e+08	1.61361e+08	1.00297e+08	8.90093e+07	5.39573e+08	4.49561e+08	1.8426e+08	1.17356e+08	1.74895e+08	1.41847e+08	1.65407e+08	1.22992e+08	2.65725e+08	2.13098e+08
FALSE	Master Protein	P26039	Talin-1 OS=Mus musculus OX=10090 GN=Tln1 PE=1 SV=2	78	168	6509	168	2541	269.7	6.18	168	cell adhesion;cell organization and biogenesis;signal transduction	plasma membrane;other membranes;cytoskeleton;other cell component	signal transduction activity or receptor binding;cytoskeletal activity;other molecular function	Pf00373, Pf01608, Pf08913, Pf09141, Pf16511	21894	ENSMUSG00000028465	Tln1	A2AIM8; mmu:21894; P26039; Q8VEF0	Primary focal segmental glomerulosclerosis (FSGS); Integrin-mediated cell adhesion; Focal adhesion	Platelet degranulation ; MAP2K and MAPK activation; GRB2:SOS provides linkage to MAPK signaling for Integrins ; p130Cas linkage to MAPK signaling for integrins; Smooth Muscle Contraction; SEMA3A-Plexin repulsion signaling by inhibiting Integrin adhesion	10	0	1.082	0.89	0.823	1	0.0991461	0.0147427	100.9	109.2	89.9	14.83	6.81	7.44	1.81732e+08	1.5981e+08	1.25602e+08	1.11051e+08	2.06267e+08	1.51225e+08	1.10267e+08	9.97267e+07	1.26465e+08	1.287e+08	1.27186e+08	1.15674e+08	1.04409e+08	9.16684e+07
FALSE	Master Protein	Q60847	Collagen alpha-1(XII) chain OS=Mus musculus OX=10090 GN=Col12a1 PE=2 SV=3	62	193	5429	193	3120	340	5.64	193	cell adhesion;developmental processes	other cell component		Pf00041, Pf00092, Pf01391	12816	ENSMUSG00000032332	Col12a1	mmu:12816; P70322; Q60847		Assembly of collagen fibrils and other multimeric structures; Collagen chain trimerization; Collagen degradation	4	0	1.57	3.049	1.943	1	0.00269637	0.0167837	53.4	83.8	162.8	68.8	35.75	23.59	4.5399e+07	3.71038e+07	3.47265e+07	3.17982e+07	2.42034e+08	1.71867e+08	2.77672e+07	2.44031e+07	3.97454e+07	4.13468e+07	4.80212e+07	4.30596e+07	3.92061e+07	4.04187e+07
FALSE	Master Protein	E9PWQ3	Collagen, type VI, alpha 3 OS=Mus musculus OX=10090 GN=Col6a3 PE=1 SV=2	61	193	7262	193	3284	353.7	6.93	193	cell adhesion;other biological processes	non-structural extracellular;extracellular matrix;plasma membrane;other membranes;other cell component	enzyme regulator activity	Pf00014, Pf00092, Pf01391		ENSMUSG00000048126	Col6a3	E9PWQ3		ECM proteoglycans; Assembly of collagen fibrils and other multimeric structures; Signaling by PDGF; Integrin cell surface interactions; NCAM1 interactions; Collagen chain trimerization; Collagen degradation	8	0	0.986	1.091	1.106	1	1	0.394083	97.5	96.2	106.3	8.43	13.72	15.91	1.94834e+08	1.74356e+08	1.68985e+08	1.52351e+08	2.58076e+08	2.08267e+08	1.29402e+08	1.01011e+08	1.28578e+08	1.3692e+08	9.13048e+07	9.26218e+07	1.14326e+08	1.02631e+08
FALSE	Master Protein	Q68FD5	Clathrin heavy chain 1 OS=Mus musculus OX=10090 GN=Cltc PE=1 SV=3	87	147	7389	147	1675	191.4	5.69	147	cell cycle OR cell proliferation;cell organization and biogenesis;other metabolic processes;transport;other biological processes	plasma membrane;other membranes;cytosol;cytoskeleton;ER/Golgi;nucleus;other cytoplasmic organelle;other cell component	signal transduction activity or receptor binding;cytoskeletal activity;nucleic acid binding activity;other molecular function	Pf00637, Pf01394, Pf09268, Pf13838	67300	ENSMUSG00000047126	Cltc	mmu:67300; Q68FD5	IL-7 signaling pathway; Kit receptor signaling pathway	Recycling pathway of L1; LDL clearance; MHC class II antigen presentation; Golgi Associated Vesicle Biogenesis; Lysosome Vesicle Biogenesis; Cargo recognition for clathrin-mediated endocytosis; Formation of annular gap junctions; RHOU GTPase cycle; RHOV GTPase cycle; Retrograde neurotrophin signalling; WNT5A-dependent internalization of FZD4; WNT5A-dependent internalization of FZD2, FZD5 and ROR2…	17	0	1.04	0.868	0.835	1	0.00831082	0.00548013	103.2	107.3	89.5	12.38	7.14	8.6	2.05592e+08	1.9143e+08	1.80402e+08	1.34343e+08	2.9846e+08	2.41063e+08	1.34307e+08	1.05028e+08	1.5787e+08	1.59306e+08	1.45564e+08	1.31374e+08	1.11694e+08	1.20085e+08
FALSE	Master Protein	Q9JKF1	Ras GTPase-activating-like protein IQGAP1 OS=Mus musculus OX=10090 GN=Iqgap1 PE=1 SV=2	77	137	5647	137	1657	188.6	6.48	137	cell organization and biogenesis;developmental processes;signal transduction;other biological processes	plasma membrane;other membranes;cytoskeleton;nucleus;other cell component	enzyme regulator activity;cytoskeletal activity;other molecular function	Pf00307, Pf00612, Pf00616, Pf03836	29875	ENSMUSG00000030536	Iqgap1	G3UW45; mmu:29875; Q9JKF1	G13 signaling pathway; Regulation of actin cytoskeleton	RAC1 GTPase cycle; RAC2 GTPase cycle; Neutrophil degranulation; RHOA GTPase cycle; CDC42 GTPase cycle; RHOQ GTPase cycle; RHOC GTPase cycle; MAP2K and MAPK activation; RHOU GTPase cycle; RHO GTPases activate IQGAPs; RHOV GTPase cycle; Nephrin family interactions	14	0	1.02	0.897	0.88	1	0.184225	0.134702	102.9	104.9	92.3	11.81	6.81	10.04	8.40858e+07	7.97015e+07	7.45254e+07	6.27478e+07	1.50686e+08	1.1303e+08	5.56942e+07	5.65823e+07	5.28849e+07	5.89495e+07	6.10996e+07	5.58908e+07	5.83541e+07	5.42068e+07
FALSE	Master Protein	P19096	Fatty acid synthase OS=Mus musculus OX=10090 GN=Fasn PE=1 SV=2	78	145	4078	145	2504	272.3	6.58	145	other metabolic processes;stress response;developmental processes;other biological processes	plasma membrane;other membranes;cytosol;ER/Golgi;other cell component	other molecular function	Pf00107, Pf00109, Pf00550, Pf00698, Pf00975, Pf02801, Pf08242, Pf08659, Pf14765, Pf16197	14104	ENSMUSG00000025153	Fasn	B1ATU8; mmu:14104; P19096; Q6PB72; Q8C4Z0; Q9EQR0	Fatty acid biosynthesis; Dysregulated miRNA targeting in insulin/PI3K-AKT signaling; Cholesterol metabolism with Bloch and Kandutsch-Russell pathways; Omega-9 fatty acid synthesis	Fatty acyl-CoA biosynthesis; ChREBP activates metabolic gene expression; Vitamin B5 (pantothenate) metabolism	7	0	0.659	0.853	1.293	0.841603	0.573028	1	119.4	78.7	101.8	41.99	30.33	21	2.57103e+08	2.32595e+08	9.27223e+07	5.85292e+07	2.12281e+08	1.10482e+08	5.1275e+07	5.13101e+07	9.68277e+07	1.01192e+08	1.1246e+08	5.17528e+07	8.60594e+07	7.57485e+07
FALSE	Master Protein	A0A571BF46	Nebulin OS=Mus musculus OX=10090 GN=Neb PE=1 SV=1	53	309	1165	309	7488	866.5	9.06	309	cell organization and biogenesis;developmental processes	cytoskeleton;other cell component	cytoskeletal activity	Pf00880, Pf14604		ENSMUSG00000026950	Neb	A0A571BF46			0	0	0.925	0.533	0.576	0.99172	0.0654585	0.43602	122	112.9	65.1	77.79	29.02	53.94	2.03601e+07	1.88391e+07	8.64723e+07	7.95936e+07	4.09926e+07	3.38525e+07	2.94248e+07	2.29321e+07	1.30601e+07	1.90516e+07	9.97982e+06	9.34397e+06	1.79867e+07	1.48566e+07
FALSE	Master Protein	P60710	Actin, cytoplasmic 1 OS=Mus musculus OX=10090 GN=Actb PE=1 SV=1	95	63	32037	63	375	41.7	5.48	63	cell organization and biogenesis;protein metabolism;other metabolic processes;transport;developmental processes;other biological processes	plasma membrane;other membranes;cytosol;cytoskeleton;nucleus;other cell component	cytoskeletal activity;other molecular function	Pf00022	11461	ENSMUSG00000029580	Actb	mmu:11461; P02570; P60710; P70514; P99021; Q11211; Q3TI89; Q3TVP6; Q64316; Q6ZWM3	Myometrial relaxation and contraction pathways; Regulation of actin cytoskeleton; Focal adhesion	Regulation of actin dynamics for phagocytic cup formation; EPHB-mediated forward signaling; UCH proteinases; Clathrin-mediated endocytosis; DNA Damage Recognition in GG-NER; Cell-extracellular matrix interactions; VEGFA-VEGFR2 Pathway; RHOF GTPase cycle; Interaction between L1 and Ankyrins; MAP2K and MAPK activation; RHO GTPases Activate Formins; Recycling pathway of L1; B-WICH complex positively…	21	0	1.201	0.998	0.831	0.539995	1	0.421125	93.8	112.6	93.6	8.58	12.57	30.37	9.5639e+08	9.34387e+08	8.15252e+08	6.87929e+08	1.16693e+09	9.98203e+08	5.8677e+08	5.40244e+08	5.10786e+08	5.97341e+08	7.8303e+08	6.69785e+08	8.51845e+08	5.97725e+08
FALSE	Master Protein	Q80YX1-2	Isoform 2 of Tenascin OS=Mus musculus OX=10090 GN=Tnc	57	120	5996	120	2019	221.7	4.91	120							Tnc	Q80YX1-2			0	0	1.228	2.034	1.656	0.527618	3.49847e-05	0.00114877	70.4	86.4	143.2	26.19	21.92	17.21	9.59157e+07	7.96576e+07	9.36984e+07	6.78495e+07	2.48374e+08	1.54553e+08	1.12082e+08	6.82582e+07	9.36434e+07	1.1224e+08	8.04965e+07	7.50317e+07	1.42267e+08	1.16141e+08
FALSE	Master Protein	P16546	Spectrin alpha chain, non-erythrocytic 1 OS=Mus musculus OX=10090 GN=Sptan1 PE=1 SV=4	77	198	3931	198	2472	284.4	5.33	198	cell organization and biogenesis	plasma membrane;other membranes;cytosol;cytoskeleton;other cell component	cytoskeletal activity;other molecular function	Pf00018, Pf00435, Pf08726, Pf13499		ENSMUSG00000057738	Sptan1	A3KGU6; A3KGU8; P16546; Q8K380; Q9CT05		COPI-mediated anterograde transport; Neutrophil degranulation; RAF/MAP kinase cascade; NCAM signaling for neurite out-growth; Interaction between L1 and Ankyrins; RHOU GTPase cycle; RHOV GTPase cycle; Caspase-mediated cleavage of cytoskeletal proteins	8	0	1.028	1.001	0.974	1	1	1	99	101.8	99.2	16.12	8.16	15.4	6.59368e+07	5.52232e+07	3.50652e+07	3.39959e+07	6.08643e+07	5.38838e+07	4.1843e+07	3.01028e+07	3.79613e+07	4.52152e+07	3.48091e+07	3.46021e+07	3.54235e+07	3.30379e+07
FALSE	Master Protein	E9PZ16	Basement membrane-specific heparan sulfate proteoglycan core protein OS=Mus musculus OX=10090 GN=Hspg2 PE=1 SV=1	52	139	2860	139	4383	469.5	6.47	139		non-structural extracellular;extracellular matrix;other membranes;other cell component	other molecular function	Pf00008, Pf00052, Pf00053, Pf00054, Pf00057, Pf07679, Pf13927	15530	ENSMUSG00000028763	Hspg2	E9PZ16; mmu:15530			0	0	1.23	1.306	1.062	1	0.172828	0.242255	84.8	104.3	110.8	17.48	23.72	37.15	5.26493e+07	42105607	2.62991e+07	2.34425e+07	6.54692e+07	5.52753e+07	2.14756e+07	1.82303e+07	2.03861e+07	2.60594e+07	1.9936e+07	1.76989e+07	2.92702e+07	2.68718e+07
FALSE	Master Protein	P11679	Keratin, type II cytoskeletal 8 OS=Mus musculus OX=10090 GN=Krt8 PE=1 SV=4	94	82	12083	82	490	54.5	5.82	82	cell organization and biogenesis;stress response;developmental processes;signal transduction;other biological processes	plasma membrane;other membranes;cytoskeleton;nucleus;other cell component	other molecular function	Pf00038, Pf16208	16691	ENSMUSG00000049382	Krt8	mmu:16691; P11679; Q3KQK5; Q3TGI1; Q3TJE1; Q3TKY7; Q61463; Q61518; Q61519	Primary focal segmental glomerulosclerosis (FSGS); EGFR1 signaling pathway	Formation of the cornified envelope	4	0	1.034	0.729	0.705	1	0.225775	0.192985	108.6	112.3	79.1	36.45	11.91	31.33	6.73651e+08	5.81523e+08	4.44827e+08	3.7438e+08	1.35328e+09	1.11572e+09	3.11148e+08	2.12109e+08	2.26263e+08	2.80088e+08	3.49427e+08	3.10561e+08	3.46023e+08	3.69626e+08
FALSE	Master Protein	P07724	Albumin OS=Mus musculus OX=10090 GN=Alb PE=1 SV=3	93	97	19600	97	608	68.6	6.07	97	stress response;other biological processes	non-structural extracellular;extracellular matrix;ER/Golgi;other cell component	nucleic acid binding activity;other molecular function	Pf00273	11657	ENSMUSG00000029368	Alb	mmu:11657; P07724; Q3TV03; Q61802; Q8C7C7; Q8C7H3; Q8CG74		Scavenging of heme from plasma; Cytoprotection by HMOX1; Heme degradation; Regulation of Insulin-like Growth Factor (IGF) transport and uptake by Insulin-like Growth Factor Binding Proteins (IGFBPs); Post-translational protein phosphorylation; Platelet degranulation ; Aspirin ADME; Recycling of bile acids and salts; Heme biosynthesis; HDL remodeling	10	0	0.856	1.13	1.32	1	0.762166	0.369619	100.4	86	113.5	19.33	27.23	18.14	4.52816e+08	3.70115e+08	4.24035e+08	3.12856e+08	4.33426e+08	2.89637e+08	2.88092e+08	2.05514e+08	2.66505e+08	2.77395e+08	2.20907e+08	2.14644e+08	2.17332e+08	1.96897e+08
FALSE	Master Protein	Q69ZN7	Myoferlin OS=Mus musculus OX=10090 GN=Myof PE=1 SV=2	72	150	4231	150	2048	233.2	6.16	150	cell organization and biogenesis;other metabolic processes;stress response;other biological processes	plasma membrane;other membranes;nucleus;other cell component	other molecular function	Pf00168, Pf08150, Pf08151, Pf08165, Pf16165	226101	ENSMUSG00000048612	Myof	mmu:226101; Q69ZN7; Q7TMG0; Q80V33; Q8BU64; Q8BU70; Q8BUC1; Q8BVY6; Q8C0D1; Q8R3B4			0	0	0.877	0.809	0.923	1	0.313186	0.475404	111.7	98	90.4	15.89	17.76	20.37	7.33835e+07	5.81742e+07	5.78245e+07	4.96594e+07	1.24498e+08	8.59575e+07	4.07462e+07	2.65939e+07	3.36692e+07	4.61339e+07	3.81704e+07	3.62329e+07	4.15091e+07	3.40255e+07
FALSE	Master Protein	P20152	Vimentin OS=Mus musculus OX=10090 GN=Vim PE=1 SV=3	97	87	14913	87	466	53.7	5.12	87	cell organization and biogenesis;stress response;developmental processes;signal transduction;other biological processes	plasma membrane;other membranes;cytosol;cytoskeleton;nucleus;other cytoplasmic organelle;other cell component	cytoskeletal activity;nucleic acid binding activity;other molecular function	Pf00038, Pf04732	22352	ENSMUSG00000026728	Vim	mmu:22352; O08704; P20152; Q8CCH1	Spinal cord injury; Primary focal segmental glomerulosclerosis (FSGS); Alpha 6 beta 4 integrin signaling pathway	Striated Muscle Contraction; Aggrephagy; Caspase-mediated cleavage of cytoskeletal proteins; RHOBTB1 GTPase cycle	7	0	0.849	0.904	1.065	0.366934	0.58	0.94713	109	92.5	98.5	13.72	14.66	9.32	3.45056e+08	2.59753e+08	2.51262e+08	2.10233e+08	4.40906e+08	2.69679e+08	2.20591e+08	1.58323e+08	2.23398e+08	2.48538e+08	2.09225e+08	1.67729e+08	1.46838e+08	1.69382e+08
FALSE	Master Protein	P52480	Pyruvate kinase PKM OS=Mus musculus OX=10090 GN=Pkm PE=1 SV=4	96	86	11219	86	531	57.8	7.47	86	other metabolic processes;developmental processes;other biological processes	cytosol;ER/Golgi;nucleus;other cell component	nucleic acid binding activity;kinase activity;other molecular function	Pf00224, Pf02887	18746	ENSMUSG00000032294	Pkm	mmu:18746; P52480; Q3TBV8; Q3TBW5; Q3TC59; Q3U1X3; Q3U5P6; Q4VC20; Q64484; Q91YI8; Q9CWB1	Glycolysis and gluconeogenesis; Purine metabolism	Neutrophil degranulation; Glycolysis	4	0	1.034	0.833	0.806	1	0.279617	0.0955659	104.6	108.2	87.2	12.42	14.27	17.48	3.48429e+08	3.28748e+08	3.3417e+08	2.6187e+08	5.0649e+08	4.76318e+08	2.16448e+08	1.80999e+08	1.89599e+08	1.99021e+08	2.34871e+08	2.21115e+08	2.12599e+08	1.76995e+08
FALSE	Master Protein	P01027	Complement C3 OS=Mus musculus OX=10090 GN=C3 PE=1 SV=3	76	126	5119	126	1663	186.4	6.73	126	cell-cell signaling;cell organization and biogenesis;protein metabolism;other metabolic processes;stress response;developmental processes;signal transduction;other biological processes	non-structural extracellular;plasma membrane;other membranes;other cell component	signal transduction activity or receptor binding;enzyme regulator activity;other molecular function	Pf00207, Pf01759, Pf01821, Pf01835, Pf07677, Pf07678, Pf07703, Pf17789, Pf17790, Pf17791	12266	ENSMUSG00000024164	C3	mmu:12266; P01027; Q61370; Q80XP1	Complement activation, classical pathway; Tyrobp causal network in microglia	Immunoregulatory interactions between a Lymphoid and a non-Lymphoid cell; Regulation of Complement cascade; Neutrophil degranulation; Regulation of Insulin-like Growth Factor (IGF) transport and uptake by Insulin-like Growth Factor Binding Proteins (IGFBPs); Post-translational protein phosphorylation; G alpha (i) signalling events; Peptide ligand-binding receptors; Alternative complement activati…	11	0	0.929	1.534	1.651	1	0.270374	0.0867975	86.6	80.5	132.9	18.89	29	35.08	1.14442e+08	1.21134e+08	6.57532e+07	5.71896e+07	1.10655e+08	9.62129e+07	8.26046e+07	6.43117e+07	5.03506e+07	6.25665e+07	4.38673e+07	5.10058e+07	4.18969e+07	5.18255e+07
FALSE	Master Protein	Q7TPR4	Alpha-actinin-1 OS=Mus musculus OX=10090 GN=Actn1 PE=1 SV=1	88	90	6186	90	892	103	5.38	90	cell adhesion;cell organization and biogenesis;developmental processes;other biological processes	plasma membrane;other membranes;cytoskeleton;nucleus;other cell component	signal transduction activity or receptor binding;cytoskeletal activity;nucleic acid binding activity;other molecular function	Pf00307, Pf00435, Pf08726	109711	ENSMUSG00000015143	Actn1	mmu:109711; Q7TPR4	Regulation of actin cytoskeleton; Integrin-mediated cell adhesion; Focal adhesion	Platelet degranulation ; RHOBTB2 GTPase cycle; RHOF GTPase cycle; RHOD GTPase cycle; Regulation of cytoskeletal remodeling and cell spreading by IPP complex components	8	0	0.945	1.153	1.22	0.971812	0.935833	0.163722	96.9	91.5	111.6	22.21	17.79	11.37	1.94436e+08	1.55315e+08	1.11259e+08	1.00426e+08	3.5136e+08	2.48584e+08	9.39176e+07	7.1681e+07	9.2674e+07	1.21819e+08	9.30294e+07	8.51841e+07	8.5515e+07	8.80859e+07
FALSE	Master Protein	P16858	Glyceraldehyde-3-phosphate dehydrogenase OS=Mus musculus OX=10090 GN=Gapdh PE=1 SV=2	94	52	23792	52	333	35.8	8.25	52	cell organization and biogenesis;protein metabolism;other metabolic processes;stress response;signal transduction;other biological processes	plasma membrane;other membranes;cytosol;cytoskeleton;nucleus;other cytoplasmic organelle;other cell component	enzyme regulator activity;cytoskeletal activity;other molecular function	Pf00044, Pf02800	14433	ENSMUSG00000057666	Gapdh	A6H6A8; mmu:14433; P16858; Q0QEU0; Q3THM2; Q3TUI2; Q3UMT2; Q4V783; Q569X2; Q569X5; Q5U410	Glycolysis and gluconeogenesis	Gluconeogenesis; Glycolysis	3	0	0.974	0.791	0.812	1	0.0871463	0.168998	108.5	105.7	85.8	15.05	13.82	11.3	9.13492e+08	7.86046e+08	9.09862e+08	8.23326e+08	1.07699e+09	1.09477e+09	6.13972e+08	5.09369e+08	5.56263e+08	5.43048e+08	7.73206e+08	4.75619e+08	4.72991e+08	4.58457e+08
FALSE	Master Protein	Q61838	Pregnancy zone protein OS=Mus musculus OX=10090 GN=Pzp PE=1 SV=3	75	105	5339	105	1495	165.7	6.68	105	developmental processes;other biological processes	non-structural extracellular	enzyme regulator activity;other molecular function	Pf00207, Pf01835, Pf07677, Pf07678, Pf07703, Pf17789, Pf17791		ENSMUSG00000030359	Pzp	E9QPW0; Q60628; Q61838; Q6PEM2			0	0	0.754	1.091	1.447	0.861414	1	0.511499	105.4	79.5	115	22.36	29.15	33.49	1.73499e+08	1.58591e+08	1.15382e+08	1.13013e+08	1.43251e+08	1.12187e+08	1.17194e+08	9.22138e+07	1.25233e+08	1.20959e+08	1.00805e+08	9.43709e+07	5.83601e+07	5.58692e+07
FALSE	Master Protein	Q62261	Spectrin beta chain, non-erythrocytic 1 OS=Mus musculus OX=10090 GN=Sptbn1 PE=1 SV=2	68	145	3479	145	2363	274.1	5.58	145	cell cycle OR cell proliferation;cell organization and biogenesis;protein metabolism;other metabolic processes;transport;signal transduction;other biological processes	plasma membrane;other membranes;cytosol;cytoskeleton;nucleus;other cell component	cytoskeletal activity;other molecular function	Pf00307, Pf00435, Pf15410	20742	ENSMUSG00000020315	Sptbn1	A2AFU1; mmu:20742; Q3TEM7; Q5SQL8; Q5SQL9; Q62261; Q9QWJ7		COPI-mediated anterograde transport; RAF/MAP kinase cascade; NCAM signaling for neurite out-growth; Interaction between L1 and Ankyrins; RHOU GTPase cycle; RHOV GTPase cycle	6	0	0.878	0.983	1.12	0.951278	1	0.669722	104.9	92	103.1	15.27	7.16	7	4.81155e+07	3.79026e+07	2.14617e+07	2.05544e+07	5.50126e+07	3.61247e+07	2.37791e+07	1.61645e+07	2.29438e+07	2.55084e+07	2.34449e+07	1.86091e+07	1.82403e+07	1.68345e+07
FALSE	Master Protein	P11499	Heat shock protein HSP 90-beta OS=Mus musculus OX=10090 GN=Hsp90ab1 PE=1 SV=3	76	85	9075	85	724	83.2	5.03	85	cell organization and biogenesis;DNA metabolism;other metabolic processes;stress response;developmental processes;other biological processes	non-structural extracellular;plasma membrane;other membranes;cytosol;nucleus;other cytoplasmic organelle;other cell component	signal transduction activity or receptor binding;enzyme regulator activity;cytoskeletal activity;nucleic acid binding activity;other molecular function	Pf00183, Pf02518	15516	ENSMUSG00000023944	Hsp90ab1	mmu:15516; O89078; P11499; Q3UIQ7	Focal adhesion: PI3K-Akt-mTOR signaling pathway	Regulation of actin dynamics for phagocytic cup formation; Neutrophil degranulation; The role of GTSE1 in G2/M progression after G2 checkpoint; Estrogen-dependent gene expression; HSP90 chaperone cycle for steroid hormone receptors (SHR) in the presence of ligand; Attenuation phase; Sema3A PAK dependent Axon repulsion; Aryl hydrocarbon receptor signalling; DDX58/IFIH1-mediated induction of interf…	15	0	0.888	0.851	0.959	0.175868	0.0106922	0.914882	109.5	97.2	93.2	6.31	6.2	11.48	2.8262e+08	2.27548e+08	1.71827e+08	1.67155e+08	3.35767e+08	2.40279e+08	1.78155e+08	1.24119e+08	1.38525e+08	1.68951e+08	1.27309e+08	1.24462e+08	1.16375e+08	1.31988e+08
FALSE	Master Protein	Q921I1	Serotransferrin OS=Mus musculus OX=10090 GN=Tf PE=1 SV=1	92	84	8836	84	697	76.7	7.18	84	cell organization and biogenesis;stress response;transport;developmental processes;signal transduction;other biological processes	non-structural extracellular;extracellular matrix;plasma membrane;other membranes;other cytoplasmic organelle;other cell component	signal transduction activity or receptor binding;other molecular function	Pf00405	22041	ENSMUSG00000032554	Tf	mmu:22041; O35421; Q3UBW7; Q58E69; Q61803; Q62357; Q62358; Q62359; Q63915; Q64515; Q8VII5; Q921I1; Q922C0	Iron homeostasis	Platelet degranulation ; Cargo recognition for clathrin-mediated endocytosis; Regulation of Insulin-like Growth Factor (IGF) transport and uptake by Insulin-like Growth Factor Binding Proteins (IGFBPs); Post-translational protein phosphorylation; Transferrin endocytosis and recycling	8	0	1.04	1.466	1.409	1	0.218729	0.228879	85.5	89	125.4	29.29	26.96	20.47	2.843e+08	2.33766e+08	1.26178e+08	1.1634e+08	1.81388e+08	2.04955e+08	2.34651e+08	9.31411e+07	1.50008e+08	1.31016e+08	1.04219e+08	1.08236e+08	1.0879e+08	8.57858e+07
FALSE	Master Protein	Q01853	Transitional endoplasmic reticulum ATPase OS=Mus musculus OX=10090 GN=Vcp PE=1 SV=4	91	91	4086	91	806	89.3	5.26	91	cell cycle OR cell proliferation;cell organization and biogenesis;protein metabolism;DNA metabolism;other metabolic processes;stress response;transport;other biological processes	other membranes;cytosol;ER/Golgi;nucleus;other cell component	signal transduction activity or receptor binding;enzyme regulator activity;other molecular function	Pf00004, Pf02359, Pf02933, Pf09336, Pf17862	269523	ENSMUSG00000028452	Vcp	mmu:269523; Q01853; Q3TFH9; Q3TIM2; Q3TXN9; Q6PI18; Q8BSR6; Q8CEG4	IL-9 signaling pathway	Neutrophil degranulation; Neddylation; ABC-family proteins mediated transport; Hedgehog ligand biogenesis; KEAP1-NFE2L2 pathway; HSF1 activation; RHOH GTPase cycle; Protein methylation; Ovarian tumor domain proteases; Translesion Synthesis by POLH; N-glycan trimming in the ER and Calnexin/Calreticulin cycle; Josephin domain DUBs	13	0	1.11	0.998	0.9	0.935913	1	0.423016	96.5	107.1	96.4	16.32	18.61	12.47	1.38729e+08	1.13125e+08	9.16925e+07	9.12651e+07	1.5553e+08	1.2199e+08	7.60151e+07	9.04181e+07	8.41295e+07	7.91676e+07	8.50029e+07	8.01117e+07	7.85369e+07	9.39032e+07
FALSE	Master Protein	P28665	Murinoglobulin-1 OS=Mus musculus OX=10090 GN=Mug1 PE=1 SV=3	64	87	4385	87	1476	165.2	6.42	87	developmental processes;other biological processes	non-structural extracellular	enzyme regulator activity;other molecular function	Pf00207, Pf01835, Pf07677, Pf07678, Pf07703, Pf17789, Pf17791	17836	ENSMUSG00000059908	Mug1	mmu:17836; P28665; Q3UNE7; Q80XE6			0	0	0.686	1.356	1.977	0.400708	0.606293	0.00815896	98.6	67.6	133.7	20.13	31.85	42	1.05257e+08	9.13442e+07	7.04703e+07	5.62759e+07	9.93511e+07	6.87695e+07	6.44988e+07	5.6625e+07	6.85786e+07	7.59191e+07	3.51993e+07	3.98169e+07	3.82128e+07	3.85406e+07
FALSE	Master Protein	Q8R429	Sarcoplasmic/endoplasmic reticulum calcium ATPase 1 OS=Mus musculus OX=10090 GN=Atp2a1 PE=1 SV=1	66	87	2719	87	994	109.4	5.22	87	cell organization and biogenesis;stress response;transport;signal transduction;other biological processes	other membranes;cytosol;cytoskeleton;mitochondrion;ER/Golgi;other cell component	transporter activity;other molecular function	Pf00122, Pf00689, Pf00690, Pf08282, Pf13246	11937	ENSMUSG00000030730	Atp2a1	mmu:11937; Q8R429	Alzheimer's disease	Ion homeostasis; Ion transport by P-type ATPases; Reduction of cytosolic Ca++ levels	4	0	0.959	0.684	0.713	0.966747	0.100008	0.625152	113.5	108.9	77.7	80.14	30.75	37.4	3.33885e+07	2.7363e+07	1.17519e+08	1.05568e+08	5.30988e+07	3.91414e+07	3.67881e+07	2.64558e+07	1.7862e+07	2.23517e+07	1.50786e+07	1.34934e+07	2.10767e+07	1.83572e+07
FALSE	Master Protein	P10126	Elongation factor 1-alpha 1 OS=Mus musculus OX=10090 GN=Eef1a1 PE=1 SV=3	83	59	11417	59	462	50.1	9.01	59	protein metabolism;other metabolic processes;other biological processes	plasma membrane;other membranes;cytosol;cytoskeleton;nucleus;other cell component	nucleic acid binding activity;other molecular function	Pf00009, Pf03143, Pf03144	13627	ENSMUSG00000037742	Eef1a1	mmu:13627; P10126; Q61511; Q6ZWN2; Q8BMB8; Q8BVS8; Q99KU5	Translation factors; EGFR1 signaling pathway	Neutrophil degranulation; Eukaryotic Translation Elongation; HSF1 activation; Protein methylation	6	0	1.127	0.919	0.816	0.541057	1	0.169424	98.5	111	90.5	19.61	11.89	10.92	3.82703e+08	3.32128e+08	3.28614e+08	2.52569e+08	2.77764e+08	3.1822e+08	2.06989e+08	2.09181e+08	2.15679e+08	2.00434e+08	2.37235e+08	1.81583e+08	2.5536e+08	2.23022e+08
FALSE	Master Protein	P48678	Prelamin-A/C OS=Mus musculus OX=10090 GN=Lmna PE=1 SV=2	88	97	6745	97	665	74.2	6.98	97	cell cycle OR cell proliferation;cell organization and biogenesis;stress response;transport;developmental processes;other biological processes	other membranes;cytosol;cytoskeleton;nucleus;other cell component	other molecular function	Pf00038, Pf00932	16905	ENSMUSG00000028063	Lmna	B3RH23; B3RH24; mmu:16905; P11516; P48678; P97859; Q3TIH0; Q3TTS8; Q3U733; Q3U7I5; Q3UCA0; Q3UCJ8; Q3UCU3; Q91WF2; Q9DC21	Adipogenesis genes; FAS pathway and stress induction of HSP regulation		2	0	1.023	1.452	1.42	1	0.0897506	0.062169	86.3	88.3	125.4	23.18	16.48	23.68	1.68931e+08	1.43974e+08	1.08692e+08	9.18621e+07	3.37678e+08	2.29719e+08	1.07412e+08	5.99973e+07	7.95273e+07	1.16427e+08	8.76649e+07	9.52628e+07	9.04579e+07	1.14444e+08
FALSE	Master Protein	P08113	Endoplasmin OS=Mus musculus OX=10090 GN=Hsp90b1 PE=1 SV=2	82	84	6485	84	802	92.4	4.82	84	cell organization and biogenesis;protein metabolism;other metabolic processes;stress response;transport;other biological processes	non-structural extracellular;plasma membrane;other membranes;cytosol;ER/Golgi;other cell component	signal transduction activity or receptor binding;nucleic acid binding activity;other molecular function	Pf00183, Pf02518	22027	ENSMUSG00000020048	Hsp90b1	mmu:22027; P08113; P11427	Focal adhesion: PI3K-Akt-mTOR signaling pathway; Hypoxia-dependent self-renewal of myoblasts	Regulation of Insulin-like Growth Factor (IGF) transport and uptake by Insulin-like Growth Factor Binding Proteins (IGFBPs); Post-translational protein phosphorylation; Scavenging by Class A Receptors; Interleukin-4 and Interleukin-13 signaling; Trafficking and processing of endosomal TLR	7	0	0.925	0.894	0.966	1	0.996648	0.786013	106.4	98.5	95.1	17.56	27.78	7.94	1.93345e+08	1.94832e+08	1.35961e+08	1.23127e+08	1.94011e+08	1.44208e+08	1.3321e+08	1.06328e+08	1.37748e+08	1.2865e+08	1.91885e+08	1.71028e+08	1.1018e+08	1.06616e+08
FALSE	Master Protein	P05784	Keratin, type I cytoskeletal 18 OS=Mus musculus OX=10090 GN=Krt18 PE=1 SV=5	93	63	9258	63	423	47.5	5.33	63	cell organization and biogenesis;transport;developmental processes;signal transduction;other biological processes	non-structural extracellular;plasma membrane;other membranes;cytosol;cytoskeleton;nucleus;other cell component	other molecular function	Pf00038	16668	ENSMUSG00000023043	Krt18	mmu:16668; P05784; Q3TIX1; Q3TJH6; Q3TJW7; Q61766	EGFR1 signaling pathway	Formation of the cornified envelope	3	0	1.024	1.057	1.032	1	1	1	97.4	99.7	102.9	31.56	7.41	13.71	2.81284e+08	2.6785e+08	2.16122e+08	1.79626e+08	5.97068e+08	4.9912e+08	1.33205e+08	9.28433e+07	1.35206e+08	1.64287e+08	1.90955e+08	1.51393e+08	1.74104e+08	1.48526e+08
FALSE	Master Protein	Q64727	Vinculin OS=Mus musculus OX=10090 GN=Vcl PE=1 SV=4	85	110	4243	110	1066	116.6	6	110	cell adhesion;cell organization and biogenesis;developmental processes;other biological processes	plasma membrane;other membranes;cytoskeleton;other cell component	cytoskeletal activity;other molecular function	Pf01044	22330	ENSMUSG00000021823	Vcl	mmu:22330; Q64727; Q8BP32; Q8BS46; Q922C5; Q922D9	Primary focal segmental glomerulosclerosis (FSGS); IL-3 signaling pathway; Regulation of actin cytoskeleton; Integrin-mediated cell adhesion; Focal adhesion	Platelet degranulation ; Neutrophil degranulation; MAP2K and MAPK activation; Smooth Muscle Contraction	9	0	1.076	1.156	1.075	0.235318	0.0105182	0.771222	92.8	99.9	107.3	8.07	11.45	5.78	8.0969e+07	7.34453e+07	5.37758e+07	4.85354e+07	1.16301e+08	9.78763e+07	5.59135e+07	4.05294e+07	4.92003e+07	5.40399e+07	5.02334e+07	4.91692e+07	5.67278e+07	5.14185e+07
FALSE	Master Protein	P63017	Heat shock cognate 71 kDa protein OS=Mus musculus OX=10090 GN=Hspa8 PE=1 SV=1	91	75	8985	75	646	70.8	5.52	75	cell cycle OR cell proliferation;cell organization and biogenesis;protein metabolism;RNA metabolism OR transcription;other metabolic processes;stress response;transport;developmental processes;other biological processes	non-structural extracellular;plasma membrane;other membranes;cytosol;cytoskeleton;ER/Golgi;nucleus;other cytoplasmic organelle;other cell component	signal transduction activity or receptor binding;nucleic acid binding activity;other molecular function	Pf00012	15481	ENSMUSG00000015656	Hspa8	mmu:15481; P08109; P12225; P63017; Q3U6R0; Q3U764; Q3U7D7; Q3U7E2; Q3U9B4; Q3U9G0; Q3UGM0; Q5FWJ6; Q62373; Q62374; Q62375; Q6NZD0	Mapk signaling pathway; Exercise-induced circadian regulation	Golgi Associated Vesicle Biogenesis; Neutrophil degranulation; mRNA Splicing - Major Pathway; AUF1 (hnRNP D0) binds and destabilizes mRNA; Clathrin-mediated endocytosis; HSP90 chaperone cycle for steroid hormone receptors (SHR) in the presence of ligand; Attenuation phase; Lysosome Vesicle Biogenesis; Protein methylation; Regulation of HSF1-mediated heat shock response; GABA synthesis, release, r…	14	0	0.783	0.878	1.121	0.0758769	0.31925	0.470844	112.7	88.3	99	16.14	11.08	15	2.9622e+08	2.45563e+08	1.75678e+08	1.71954e+08	4.30146e+08	2.88937e+08	1.54714e+08	9.86206e+07	1.80288e+08	2.09369e+08	1.38743e+08	1.46229e+08	1.03279e+08	1.12478e+08
FALSE	Master Protein	Q5SX40	Myosin-1 OS=Mus musculus OX=10090 GN=Myh1 PE=1 SV=1	37	88	1943	88	1942	223.2	5.76	88	other biological processes	cytoskeleton;other cell component	cytoskeletal activity;other molecular function	Pf00063, Pf01576, Pf02736	17879	ENSMUSG00000056328	Myh1	mmu:17879; Q32P18; Q5SX40	Hypoxia-dependent self-renewal of myoblasts; Hypoxia-dependent differentiation of myoblasts		2	0	0.734	1.489	2.028	1	1	0.590072	93.1	68.3	138.6	42.17	65.68	35.36	1.44615e+08	1.33085e+08	1.31614e+08	1.20773e+08	1.09957e+08	5.88047e+07	7.24998e+07	4.7676e+07	3.06349e+07	4.53739e+07	3.75222e+07	3.18585e+07	3.49143e+07	4.66493e+07
FALSE	Master Protein	A0A140T8W1	Collagen alpha-5(VI) chain OS=Mus musculus OX=10090 GN=Col6a5 PE=1 SV=1	48	122	1799	122	2640	289.4	6.6	122		other cell component		Pf00092, Pf01391	665033	ENSMUSG00000091345	Col6a5	A0A140T8W1; mmu:665033			0	0	1.326	0.456	0.344	0.984826	0.100021	0.00519324	107.8	143	49.1	69.82	53.05	18.64	1.56003e+07	1.78445e+07	3.1044e+07	2.54392e+07	1.76705e+07	1.67926e+07	5.602e+07	4.21435e+07	5.24067e+07	5.47051e+07	2.04335e+07	1.67761e+07	2.40222e+07	2.67147e+07
FALSE	Master Protein	P58252	Elongation factor 2 OS=Mus musculus OX=10090 GN=Eef2 PE=1 SV=2	85	91	6096	91	858	95.3	6.83	91	protein metabolism;other metabolic processes;developmental processes;other biological processes	plasma membrane;other membranes;cytosol;translational apparatus;other cell component	cytoskeletal activity;translation activity;nucleic acid binding activity;other molecular function	Pf00009, Pf00679, Pf03144, Pf03764, Pf14492	13629	ENSMUSG00000034994	Eef2	mmu:13629; P58252; Q544E4	Translation factors	Neutrophil degranulation; Protein methylation; Peptide chain elongation; Synthesis of diphthamide-EEF2	5	0	0.919	0.898	0.976	1	1	1	106.5	97.9	95.6	11.58	10.22	17.03	3.02652e+08	2.71079e+08	2.15675e+08	1.50073e+08	3.19013e+08	3.11743e+08	1.56149e+08	1.34931e+08	1.77052e+08	1.66318e+08	1.6849e+08	1.64658e+08	1.2543e+08	1.37807e+08
FALSE	Master Protein	K2C1_HUMAN	(Common contaminant protein)	73	82	8110	82	643	65.8	8.12	82											0	0	1.267	1.243	0.981	1	1	1	85.5	108.3	106.2	57.39	29.94	28.97	4.54069e+08	3.13442e+08	8.03348e+07	9.2814e+07	1.96852e+08	1.68299e+08	1.51901e+08	1.40414e+08	5.39284e+07	6.06678e+07	1.68424e+08	1.69585e+08	1.48083e+08	1.23487e+08
FALSE	Master Protein	P11087	Collagen alpha-1(I) chain OS=Mus musculus OX=10090 GN=Col1a1 PE=1 SV=4	61	87	5216	87	1453	137.9	5.85	87	cell organization and biogenesis;other metabolic processes;stress response;transport;developmental processes;signal transduction;other biological processes	non-structural extracellular;extracellular matrix;ER/Golgi;other cell component	extracellular structural activity;other molecular function	Pf00093, Pf01391, Pf01410	12842	ENSMUSG00000001506	Col1a1	mmu:12842; P11087; Q53WT0; Q60635; Q61367; Q61427; Q63919; Q6PCL3; Q810J9	Osteoblast signaling; Focal adhesion: PI3K-Akt-mTOR signaling pathway; Dysregulated miRNA targeting in insulin/PI3K-AKT signaling; Inflammatory response pathway; Focal adhesion	Immunoregulatory interactions between a Lymphoid and a non-Lymphoid cell; Cell surface interactions at the vascular wall; ECM proteoglycans; Integrin cell surface interactions; Collagen degradation; Non-integrin membrane-ECM interactions; Collagen chain trimerization; Anchoring fibril formation; Crosslinking of collagen fibrils; GPVI-mediated activation cascade; GP1b-IX-V activation signalling; P…	22	0	1.517	1.208	0.797	1	1	1	80.5	122.2	97.3	71.03	44.01	31.24	1.63353e+08	8.49299e+07	5.73097e+07	3.56363e+07	5.66384e+08	3.40158e+08	3.04028e+08	1.9249e+08	5.48914e+07	9.30706e+07	5.33015e+07	6.7392e+07	8.4196e+07	8.23709e+07
FALSE	Master Protein	P17182	Alpha-enolase OS=Mus musculus OX=10090 GN=Eno1 PE=1 SV=3	93	62	12642	62	434	47.1	6.8	62	other metabolic processes;developmental processes;other biological processes	plasma membrane;other membranes;cytosol;nucleus;other cell component	nucleic acid binding activity;other molecular function	Pf00113, Pf03952	13806; 433182	ENSMUSG00000059040; ENSMUSG00000063524	Eno1	mmu:13806; mmu:433182; P17182; Q99KT7; Q9DCY7	Glycolysis and gluconeogenesis	Gluconeogenesis; Glycolysis	3	0	0.874	1.032	1.181	0.885058	1	0.278165	103.2	90.2	106.6	16.11	9.17	11.99	6.21345e+08	6.26979e+08	5.08437e+08	4.60144e+08	6.90753e+08	6.90489e+08	3.8464e+08	3.47674e+08	5.01703e+08	3.64283e+08	4.35692e+08	3.18143e+08	3.27482e+08	2.781e+08
FALSE	Master Protein	P63038	60 kDa heat shock protein, mitochondrial OS=Mus musculus OX=10090 GN=Hspd1 PE=1 SV=1	89	65	4770	65	573	60.9	6.18	65	cell cycle OR cell proliferation;cell organization and biogenesis;DNA metabolism;other metabolic processes;stress response;transport;developmental processes;signal transduction;other biological processes	non-structural extracellular;plasma membrane;other membranes;cytosol;cytoskeleton;mitochondrion;ER/Golgi;other cytoplasmic organelle;other cell component	nucleic acid binding activity;other molecular function	Pf00118	15510	ENSMUSG00000025980	Hspd1	mmu:15510; P19226; P19227; P63038; P97602; Q3KQP2; Q3UIP0; Q8C2C7; Q8VEF4	SIDS susceptibility pathways	Mitochondrial protein import	2	0	0.981	1.055	1.075	1	1	1	98.8	97	104.2	24.02	11.6	8.32	1.26676e+08	1.1598e+08	5.65568e+07	6.18194e+07	2.11613e+08	1.65967e+08	6.83314e+07	5.29813e+07	8.76032e+07	9.5438e+07	6.96542e+07	6.16152e+07	7.0262e+07	7.45947e+07
FALSE	Master Protein	P99024	Tubulin beta-5 chain OS=Mus musculus OX=10090 GN=Tubb5 PE=1 SV=1	86	42	9788	42	444	49.6	4.89	42	cell cycle OR cell proliferation;cell organization and biogenesis;other biological processes	non-structural extracellular;other membranes;cytosol;cytoskeleton;nucleus;other cell component	signal transduction activity or receptor binding;cytoskeletal activity;other molecular function	Pf00091, Pf03953	22154	ENSMUSG00000001525	Tubb5	B1B178; mmu:22154; P05218; P99024; Q3TFB6; Q3THH9; Q3TIL1; Q3UAV4; Q3UF52; Q8WUC1; Q9CY33		Neutrophil degranulation; Recruitment of NuMA to mitotic centrosomes; Recruitment of mitotic centrosome proteins and complexes; Regulation of PLK1 Activity at G2/M Transition; Anchoring of the basal body to the plasma membrane; Loss of Nlp from mitotic centrosomes; AURKA Activation by TPX2	8	0	1.067	1.182	1.108	1	1	1	92.3	98.5	109.2	29.47	15.91	10.01	2.46225e+08	2.49644e+08	2.5675e+08	2.09734e+08	2.00596e+08	1.70989e+08	1.16591e+08	9.41255e+07	1.13945e+08	1.20412e+08	1.28881e+08	1.27646e+08	1.13279e+08	9.76047e+07
FALSE	Master Protein	K1C9_HUMAN	(Common contaminant protein)	75	54	5103	54	623	62.1	5.3	54											0	0	1.716	1.459	0.851	0.953	1	1	71.9	123.3	104.9	54.9	30.23	13.94	3.17376e+08	2.48394e+08	6.58289e+07	5.72271e+07	1.38801e+08	9.81678e+07	1.09303e+08	7.18027e+07	5.62317e+07	6.23101e+07	1.28405e+08	1.54864e+08	1.24653e+08	9.81585e+07
FALSE	Master Protein	P26041	Moesin OS=Mus musculus OX=10090 GN=Msn PE=1 SV=3	89	79	5958	79	577	67.7	6.6	79	cell adhesion;cell cycle OR cell proliferation;cell organization and biogenesis;other biological processes	plasma membrane;other membranes;cytosol;cytoskeleton;other cell component	signal transduction activity or receptor binding;cytoskeletal activity;nucleic acid binding activity;other molecular function	Pf00373, Pf00769, Pf09379, Pf09380, Pf20492	17698	ENSMUSG00000031207	Msn	B1AX70; mmu:17698; P26041; Q3UL28; Q8BSN4	Regulation of actin cytoskeleton	Recycling pathway of L1	2	0	0.807	0.907	1.124	1	1	1	110.5	89.2	100.3	33.02	52.32	41.03	394774340	1.44233e+08	1.19008e+08	1.32108e+08	2.34854e+08	2.01068e+08	1.3211e+08	7.27026e+07	1.26942e+08	1.56681e+08	1.53657e+08	1.25711e+08	8.51463e+07	7.76506e+07
FALSE	Master Protein	P09411	Phosphoglycerate kinase 1 OS=Mus musculus OX=10090 GN=Pgk1 PE=1 SV=4	94	64	7242	64	417	44.5	7.9	64	protein metabolism;other metabolic processes;stress response;other biological processes	non-structural extracellular;other membranes;cytosol;other cell component	kinase activity;other molecular function	Pf00162	18655	ENSMUSG00000062070	Pgk1	mmu:18655; P09411; Q3TPE6; Q3UKV8; Q5XJE7	Glycolysis and gluconeogenesis	Gluconeogenesis; Glycolysis	3	0	1.141	0.971	0.85	1	1	0.835876	96.4	110	93.6	26.7	14.13	21.68	2.55056e+08	2.13306e+08	2.36515e+08	1.69647e+08	1.94472e+08	2.19197e+08	1.04759e+08	7.98436e+07	9.89414e+07	1.03614e+08	1.18836e+08	9.81154e+07	1.20506e+08	9.55232e+07
FALSE	Master Protein	P05213	Tubulin alpha-1B chain OS=Mus musculus OX=10090 GN=Tuba1b PE=1 SV=2	97	50	6648	50	451	50.1	5.06	50	cell cycle OR cell proliferation;cell organization and biogenesis;other biological processes	other membranes;cytosol;cytoskeleton;other cell component	cytoskeletal activity;nucleic acid binding activity;other molecular function	Pf00091, Pf03953	22143	ENSMUSG00000023004	Tuba1b	mmu:22143; P05213; Q3TY23; Q3U8B1; Q3UAW8; Q4KMW2		COPI-dependent Golgi-to-ER retrograde traffic; COPI-mediated anterograde transport; Separation of Sister Chromatids; The role of GTSE1 in G2/M progression after G2 checkpoint; MHC class II antigen presentation; Kinesins; Resolution of Sister Chromatid Cohesion; Recruitment of NuMA to mitotic centrosomes; RHO GTPases Activate Formins; EML4 and NUDC in mitotic spindle formation; Carboxyterminal pos…	22	0	0.997	0.997	1	1	1	1	100.2	99.9	99.9	14.99	16.18	7.27	2.24416e+08	2.38431e+08	1.90481e+08	1.69429e+08	2.59965e+08	2.21126e+08	1.08158e+08	9.10722e+07	1.18744e+08	1.2821e+08	1.21278e+08	1.04453e+08	1.11792e+08	9.61815e+07
FALSE	Master Protein	Q5XKE0	Myosin-binding protein C, fast-type OS=Mus musculus OX=10090 GN=Mybpc2 PE=1 SV=1	76	89	1227	89	1136	127.3	6.35	89	cell adhesion;cell organization and biogenesis;other biological processes	cytoskeleton;other cell component	cytoskeletal activity	Pf00041, Pf07679, Pf18362	233199	ENSMUSG00000038670	Mybpc2	mmu:233199; Q5XKE0; Q8C109; Q8K2V0		Striated Muscle Contraction	1	0	0.799	0.399	0.499	0.665681	0.0210853	0.408336	136.5	109.1	54.4	96.14	36.55	51.64	1.36285e+07	8.43018e+06	6.82734e+07	5.03515e+07	2.55831e+07	1.67367e+07	1.89019e+07	9.88464e+06	7.0116e+06	9.39236e+06	4.89902e+06	4.32546e+06	8.24884e+06	8.15263e+06
FALSE	Master Protein	P40142	Transketolase OS=Mus musculus OX=10090 GN=Tkt PE=1 SV=1	92	64	6901	64	623	67.6	7.5	64	other metabolic processes;other biological processes	other membranes;ER/Golgi;nucleus;other cytoplasmic organelle;other cell component	other molecular function	Pf00456, Pf02779, Pf02780	21881	ENSMUSG00000021957	Tkt	mmu:21881; P40142; Q3U7Y1; Q3UK62; Q545A1; Q9ESA0	Pentose phosphate pathway	Insulin effects increased synthesis of Xylulose-5-Phosphate; Pentose phosphate pathway	3	0	1.179	0.809	0.686	0.616999	0.0848358	0.00114877	100.4	118.4	81.2	12.97	16.17	16.1	2.16765e+08	1.51476e+08	1.38101e+08	1.23877e+08	2.92133e+08	2.26193e+08	1.62885e+08	1.1443e+08	1.26706e+08	1.55316e+08	1.2573e+08	1.06277e+08	1.3686e+08	1.54104e+08
FALSE	Master Protein	P57780	Alpha-actinin-4 OS=Mus musculus OX=10090 GN=Actn4 PE=1 SV=1	65	65	3383	65	912	104.9	5.41	65	cell organization and biogenesis;transport;signal transduction;other biological processes	plasma membrane;other membranes;cytosol;cytoskeleton;nucleus;other cell component	cytoskeletal activity;nucleic acid binding activity;other molecular function	Pf00307, Pf00435, Pf08726	60595	ENSMUSG00000054808	Actn4	mmu:60595; P57780	Primary focal segmental glomerulosclerosis (FSGS)	Platelet degranulation	2	0	0.975	1.139	1.168	1	0.663042	0.50361	96.4	93.9	109.7	17.15	16.12	15.38	1.29573e+08	9.90762e+07	6.72575e+07	6.65339e+07	1.97984e+08	1.48616e+08	7.54435e+07	4.43257e+07	6.13255e+07	8.19302e+07	7.17423e+07	6.92375e+07	8.78284e+07	6.82375e+07
FALSE	Master Protein	Q61233	Plastin-2 OS=Mus musculus OX=10090 GN=Lcp1 PE=1 SV=4	92	59	4126	59	627	70.1	5.33	59	cell organization and biogenesis;stress response;signal transduction;other biological processes	plasma membrane;other membranes;cytosol;cytoskeleton;other cell component	signal transduction activity or receptor binding;cytoskeletal activity;other molecular function	Pf00307, Pf13499	18826	ENSMUSG00000021998	Lcp1	mmu:18826; Q3UE24; Q61233; Q8R1X3; Q9CV77			0	0	0.981	0.75	0.765	1	0.196555	0.0198356	109.8	107.8	82.4	21.25	21.28	10.76	1.48193e+08	1.42094e+08	1.34665e+08	1.04997e+08	1.06708e+08	1.09688e+08	9.72122e+07	7.95817e+07	8.49373e+07	8.01978e+07	1.3748e+08	1.21003e+08	7.00948e+07	8.05311e+07
FALSE	Master Protein	Q02053	Ubiquitin-like modifier-activating enzyme 1 OS=Mus musculus OX=10090 GN=Uba1 PE=1 SV=1	78	71	3267	71	1058	117.7	5.66	71	protein metabolism;other metabolic processes;stress response	other membranes;mitochondrion;ER/Golgi;nucleus;other cytoplasmic organelle;other cell component	other molecular function	Pf00899, Pf09358, Pf10585, Pf16190, Pf16191	22201	ENSMUSG00000001924	Uba1	A6H6S6; mmu:22201; P31253; Q02053; Q542H8	Parkinson's disease; Proteasome degradation	Antigen processing: Ubiquitination & Proteasome degradation; Synthesis of active ubiquitin: roles of E1 and E2 enzymes	4	0	0.983	1.02	1.038	1	1	0.901142	99.9	98.2	101.9	19.06	12.02	10.01	8.08258e+07	7.53868e+07	8.20126e+07	5.90689e+07	8.62535e+07	6.40357e+07	4.85487e+07	3.07389e+07	4.4032e+07	4.52273e+07	5.74859e+07	4.40616e+07	3.79606e+07	3.24303e+07
FALSE	Master Protein	P56480	ATP synthase subunit beta, mitochondrial OS=Mus musculus OX=10090 GN=Atp5f1b PE=1 SV=2	89	48	5801	48	529	56.3	5.34	48	other metabolic processes;transport;developmental processes;other biological processes	plasma membrane;other membranes;mitochondrion;other cell component	signal transduction activity or receptor binding;transporter activity;other molecular function	Pf00006, Pf02874	11947	ENSMUSG00000025393	Atp5f1b	mmu:11947; P56480; Q0QEP4; Q3TFD7; Q3TIP9; Q3TK44; Q3TWD5; Q3TX28; Q3U6U4; Q3U774; Q3UB69; Q3UF69; Q8CI65; Q8VEJ5; Q9CTI7; Q9CWX7	Oxidative phosphorylation; Electron transport chain	Mitochondrial protein import; Formation of ATP by chemiosmotic coupling; Cristae formation	5	0	0.99	0.995	1.004	1	1	1	100.5	99.5	100	15.28	17.72	6.14	1.55792e+08	1.30974e+08	1.11271e+08	8.84853e+07	2.35426e+08	1.94785e+08	7.02172e+07	6.40446e+07	8.91809e+07	1.00909e+08	9.44245e+07	9.52997e+07	8.58758e+07	7.79328e+07
FALSE	Master Protein	Q62009-2	Isoform 2 of Periostin OS=Mus musculus OX=10090 GN=Postn	71	68	3673	68	811	90.2	7.25	68							Postn	Q62009-2			0	0	1.024	1.451	1.417	1	0.0127635	0.065143	86.3	88.4	125.3	14.22	32.4	13.14	6.00518e+07	5.45439e+07	6.5681e+07	5.46948e+07	9.98001e+07	9.17805e+07	5.44249e+07	4.18296e+07	4.31143e+07	5.46658e+07	3.79456e+07	3.71497e+07	5.10543e+07	4.80558e+07
FALSE	Master Protein	O88990	Alpha-actinin-3 OS=Mus musculus OX=10090 GN=Actn3 PE=2 SV=1	72	68	1256	68	900	103	5.45	68	cell adhesion;cell organization and biogenesis;developmental processes;other biological processes	plasma membrane;other membranes;cytoskeleton;other cell component	cytoskeletal activity;other molecular function	Pf00307, Pf00435, Pf08726	11474	ENSMUSG00000006457	Actn3	mmu:11474; O88990; Q14DS8		Striated Muscle Contraction	1	0	1.072	0.493	0.46	1	0.0346542	0.195622	117	125.4	57.6	103.46	29.63	43.48	1.29586e+07	1.67846e+07	9.92003e+07	8.26561e+07	3.1509e+07	2.32392e+07	2.65754e+07	1.7711e+07	8.42806e+06	9.33478e+06	1.15338e+07	5.84503e+06	1.41355e+07	1.63597e+07
FALSE	Master Protein	Q8VHX6-2	Isoform 2 of Filamin-C OS=Mus musculus OX=10090 GN=Flnc	56	113	1478	113	2693	287.2	5.95	113							Flnc	Q8VHX6-2			0	0	0.759	0.57	0.751	0.882244	0.184225	0.937104	128.8	97.8	73.5	21.87	24.77	43.4	1.76613e+07	1.58714e+07	2.37001e+07	1.93118e+07	3.28068e+07	2.06208e+07	1.65516e+07	1.42981e+07	1.10893e+07	1.63495e+07	9.36218e+06	6.94491e+06	1.09887e+07	7.69798e+06
FALSE	Master Protein	P08003	Protein disulfide-isomerase A4 OS=Mus musculus OX=10090 GN=Pdia4 PE=1 SV=3	77	69	2732	69	638	71.9	5.31	69	stress response;other biological processes	non-structural extracellular;ER/Golgi;other cell component	other molecular function	Pf00085, Pf13848	12304		Pdia4	mmu:12304; P08003; P15841; Q3TT79; Q3UJW0; Q6NXW4; Q8BMT8			0	0	0.835	0.774	0.927	1	0.365178	0.516807	115	96	89	28.53	43.73	13.17	6.08946e+07	4.93548e+07	2.48202e+07	2.55551e+07	7.18022e+07	5.93518e+07	4.09851e+07	2.53929e+07	4.32371e+07	5.47443e+07	6.38233e+07	5.90366e+07	2.44443e+07	2.75013e+07
FALSE	Master Protein	P20029	Endoplasmic reticulum chaperone BiP OS=Mus musculus OX=10090 GN=Hspa5 PE=1 SV=3	77	70	5999	70	655	72.4	5.16	70	protein metabolism;other metabolic processes;stress response;transport;developmental processes;signal transduction;other biological processes	non-structural extracellular;plasma membrane;other membranes;cytosol;mitochondrion;ER/Golgi;nucleus;other cell component	translation activity;other molecular function	Pf00012	14828	ENSMUSG00000026864	Hspa5	mmu:14828; O35642; P20029; Q3UFF2; Q61630	Mapk signaling pathway	Regulation of HSF1-mediated heat shock response; Antigen Presentation: Folding, assembly and peptide loading of class I MHC	3	0	1.119	1.18	1.055	0.984826	0.313658	1	90.9	101.7	107.3	17.5	17.41	13.19	1.2371e+08	1.00936e+08	7.43101e+07	8.08676e+07	1.62283e+08	1.04943e+08	1.05059e+08	6.23948e+07	6.8638e+07	1.02022e+08	1.12235e+08	9.91872e+07	8.3198e+07	7.89792e+07
FALSE	Master Protein	P09103	Protein disulfide-isomerase OS=Mus musculus OX=10090 GN=P4hb PE=1 SV=2	93	72	5840	72	509	57	4.88	72	protein metabolism;other metabolic processes;stress response;other biological processes	plasma membrane;other membranes;cytosol;cytoskeleton;ER/Golgi;other cell component	signal transduction activity or receptor binding;cytoskeletal activity;other molecular function	Pf00085, Pf13848	18453	ENSMUSG00000025130	P4hb	mmu:18453; P09103; Q922C8		Detoxification of Reactive Oxygen Species; Collagen biosynthesis and modifying enzymes; Hedgehog ligand biogenesis; Regulation of Insulin-like Growth Factor (IGF) transport and uptake by Insulin-like Growth Factor Binding Proteins (IGFBPs); Post-translational protein phosphorylation; VLDL assembly; Chylomicron assembly; LDL remodeling; Interleukin-12 signaling; Interleukin-23 signaling	10	0	1.031	1.002	0.971	1	1	1	98.9	102	99.1	14.72	13.94	7.53	1.90087e+08	1.46269e+08	1.10449e+08	9.80742e+07	2.92258e+08	2.25659e+08	1.20323e+08	9.22633e+07	1.19086e+08	1.30868e+08	1.38065e+08	1.1726e+08	1.12002e+08	1.23267e+08
FALSE	Master Protein	P27773	Protein disulfide-isomerase A3 OS=Mus musculus OX=10090 GN=Pdia3 PE=1 SV=2	82	68	6429	68	505	56.6	6.21	68	cell organization and biogenesis;stress response;other biological processes	non-structural extracellular;plasma membrane;other membranes;mitochondrion;ER/Golgi;nucleus;other cell component	signal transduction activity or receptor binding;other molecular function	Pf00085, Pf13848	14827	ENSMUSG00000027248	Pdia3	mmu:14827; P27773; Q3TEI9; Q3TIL2; Q3UZK8; Q8C2F4; Q99LF6		ER-Phagosome pathway; Antigen Presentation: Folding, assembly and peptide loading of class I MHC; Calnexin/calreticulin cycle	3	0	0.936	1.093	1.168	1	0.617859	0.227967	99	92.7	108.2	21.57	11.47	14.45	1.33272e+08	1.055e+08	7.94883e+07	5.47691e+07	1.90272e+08	1.25759e+08	9.34219e+07	4.60836e+07	7.69548e+07	1.0828e+08	8.28585e+07	7.70263e+07	6.31111e+07	6.58886e+07
FALSE	Master Protein	P07356	Annexin A2 OS=Mus musculus OX=10090 GN=Anxa2 PE=1 SV=2	91	60	7895	60	339	38.7	7.69	60	cell organization and biogenesis;RNA metabolism OR transcription;other metabolic processes;transport;developmental processes;other biological processes	non-structural extracellular;extracellular matrix;plasma membrane;other membranes;cytosol;nucleus;other cytoplasmic organelle;other cell component	transporter activity;enzyme regulator activity;cytoskeletal activity;other molecular function	Pf00191	12306	ENSMUSG00000032231	Anxa2	mmu:12306; P07356	Prostaglandin synthesis and regulation	Neutrophil degranulation; Dissolution of Fibrin Clot	3	0	0.97	1.009	1.04	1	1	0.946194	100.7	97.7	101.6	14.78	21.91	22.07	2.69732e+08	1.86323e+08	1.51212e+08	1.23152e+08	2.94723e+08	2.23072e+08	1.33246e+08	9.13637e+07	8.06741e+07	1.1444e+08	1.02374e+08	6.77405e+07	1.38361e+08	9.94119e+07
FALSE	Master Protein	G3X8Q5	Ceruloplasmin OS=Mus musculus OX=10090 GN=Cp PE=1 SV=1	62	62	2277	62	1085	124.1	5.88	62		non-structural extracellular	other molecular function	Pf00394, Pf07731, Pf07732	12870	ENSMUSG00000003617	Cp	G3X8Q5			0	0	1.047	1.96	1.871	1	3.11049e-05	4.1362e-05	74.9	78.4	146.7	18.08	12.86	21.85	2.06835e+07	1.66991e+07	1.25898e+07	1.37874e+07	2.61852e+07	1.72974e+07	1.73424e+07	8.54783e+06	1.23804e+07	1.67198e+07	1.16766e+07	1.1086e+07	1.07287e+07	1.18978e+07
FALSE	Master Protein	P14824	Annexin A6 OS=Mus musculus OX=10090 GN=Anxa6 PE=1 SV=3	80	71	3416	71	673	75.8	5.5	71	cell organization and biogenesis;stress response;transport;developmental processes;signal transduction;other biological processes	plasma membrane;other membranes;cytosol;mitochondrion;nucleus;other cytoplasmic organelle;other cell component	transporter activity;cytoskeletal activity;other molecular function	Pf00191	11749	ENSMUSG00000018340	Anxa6	mmu:11749; P14824; Q8BSS4	Prostaglandin synthesis and regulation; Calcium regulation in cardiac cells		2	0	1.027	0.855	0.833	1	0.113753	0.212785	104.1	106.9	89	19.19	11.82	11.81	6.53958e+07	6.06756e+07	5.36696e+07	3.96157e+07	7.85061e+07	5.46986e+07	3.96926e+07	4.54412e+07	4.44802e+07	5.21123e+07	5.03029e+07	3.1289e+07	3.94387e+07	3.15732e+07
FALSE	Master Protein	Q8CIE6	Coatomer subunit alpha OS=Mus musculus OX=10090 GN=Copa PE=1 SV=2	75	78	2431	78	1224	138.3	7.65	78	transport;signal transduction;other biological processes	non-structural extracellular;other membranes;ER/Golgi;other cell component	signal transduction activity or receptor binding;nucleic acid binding activity;other molecular function	Pf00400, Pf04053, Pf06957, Pf12894	12847	ENSMUSG00000026553	Copa	E9Q075; mmu:12847; Q8CIE6		COPI-mediated anterograde transport; COPI-dependent Golgi-to-ER retrograde traffic	2	0	0.99	0.929	0.938	1	1	1	102.8	101.8	95.5	27.57	7.04	19.42	4.33485e+07	3.57311e+07	2.07421e+07	2.04113e+07	7.96591e+07	3.79387e+07	2.8193e+07	1.92019e+07	2.27369e+07	4.04782e+07	2.70091e+07	2.11008e+07	2.34899e+07	2.14108e+07
FALSE	Master Protein	K22E_HUMAN	(Common contaminant protein)	79	55	3438	55	645	65.8	8	55											0	0	1.395	1.264	0.906	0.297461	0.69418	0.728686	82	114.4	103.6	34	35.5	28.15	7.63161e+07	5.48752e+07	2.59687e+07	2.29345e+07	9.10945e+07	5.97305e+07	5.22672e+07	3.59836e+07	2.06156e+07	1.97824e+07	4.99975e+07	5.22976e+07	4.02787e+07	4.14836e+07
FALSE	Master Protein	K1C10_HUMAN	(Common contaminant protein)	52	54	5459	54	593	59.5	5.21	54											0	0	2.173	1.406	0.647	0.199832	0.925246	0.339189	65.5	142.4	92.1	45.69	36.28	37.61	2.57869e+08	2.60939e+08	7.93014e+07	6.8566e+07	1.81815e+08	1.69003e+08	1.54815e+08	9.22542e+07	4.61742e+07	4.82662e+07	2.63934e+08	2.52629e+08	1.42593e+08	1.52968e+08
FALSE	Master Protein	Q01149	Collagen alpha-2(I) chain OS=Mus musculus OX=10090 GN=Col1a2 PE=1 SV=2	62	73	3598	73	1372	129.5	9.19	73	cell organization and biogenesis;other metabolic processes;developmental processes;signal transduction;other biological processes	non-structural extracellular;extracellular matrix;ER/Golgi;other cell component	extracellular structural activity;other molecular function	Pf01391, Pf01410	12843	ENSMUSG00000029661	Col1a2	mmu:12843; Q01149; Q8CGA5	Focal adhesion: PI3K-Akt-mTOR signaling pathway; Dysregulated miRNA targeting in insulin/PI3K-AKT signaling; Inflammatory response pathway; Focal adhesion	Immunoregulatory interactions between a Lymphoid and a non-Lymphoid cell; Cell surface interactions at the vascular wall; ECM proteoglycans; Integrin cell surface interactions; Collagen degradation; Non-integrin membrane-ECM interactions; Collagen chain trimerization; Anchoring fibril formation; Crosslinking of collagen fibrils; GPVI-mediated activation cascade; GP1b-IX-V activation signalling; P…	21	0	2.088	1.33	0.637	1	1	1	67.9	141.8	90.3	70.47	54.43	32.25	9.24257e+07	8.67318e+07	2.90618e+07	3.00349e+07	4.11974e+08	3.06444e+08	2.36085e+08	1.36801e+08	5.34548e+07	7.5184e+07	3.06625e+07	2.9949e+07	4.55284e+07	6.18457e+07
FALSE	Master Protein	P02088	Hemoglobin subunit beta-1 OS=Mus musculus OX=10090 GN=Hbb-b1 PE=1 SV=2	99	31	17654	31	147	15.8	7.65	31	other metabolic processes;transport;developmental processes;other biological processes	non-structural extracellular;cytosol;other cell component	other molecular function	Pf00042	100503605; 101488143; 15129		Hbb-b1	mmu:100503605; mmu:101488143; mmu:15129; P02088; Q54AI0; Q91V86; Q9CRZ2; Q9CXH5; Q9CY12; Q9CY54; Q9R0S6			0	0	0.988	1.215	1.23	1	0.864316	0.77505	93.7	92.5	113.8	24.57	34.6	33.74	3.32706e+08	2.8195e+08	2.24078e+08	1.85307e+08	2.23338e+08	1.81193e+08	2.41722e+08	1.50146e+08	1.29645e+08	1.42818e+08	2.60892e+08	2.12118e+08	1.66006e+08	1.45542e+08
FALSE	Master Protein	Q61830	Macrophage mannose receptor 1 OS=Mus musculus OX=10090 GN=Mrc1 PE=1 SV=2	56	81	1944	81	1456	164.9	6.83	81	stress response;transport;other biological processes	plasma membrane;other membranes;other cytoplasmic organelle;other cell component	other molecular function	Pf00040, Pf00059, Pf00652	17533	ENSMUSG00000026712	Mrc1	mmu:17533; Q61830; Q8C502		Cross-presentation of soluble exogenous antigens (endosomes)	1	0	1.107	0.469	0.423	1	0.000263017	4.1362e-05	116.4	129	54.6	30.17	28.16	30.19	4.25677e+07	3.63584e+07	2.84229e+07	2.38625e+07	4.22034e+07	2.97652e+07	2.96794e+07	2.15001e+07	3.77869e+07	4.00813e+07	2.71077e+07	2.47904e+07	2.02353e+07	1.84901e+07
FALSE	Master Protein	P05064	Fructose-bisphosphate aldolase A OS=Mus musculus OX=10090 GN=Aldoa PE=1 SV=2	97	52	7977	52	364	39.3	8.09	52	cell organization and biogenesis;other metabolic processes;other biological processes	non-structural extracellular;plasma membrane;other membranes;cytosol;cytoskeleton;mitochondrion;other cell component	cytoskeletal activity;other molecular function	Pf00274	11674	ENSMUSG00000030695	Aldoa	mmu:11674; P05064	Glycolysis and gluconeogenesis	Neutrophil degranulation; Platelet degranulation ; Gluconeogenesis; Glycolysis	5	0	0.932	0.95	1.02	0.95981	0.903351	1	104.1	97	98.9	24.24	11.98	16.55	2.19895e+08	1.80202e+08	2.40464e+08	2.32172e+08	3.42865e+08	2.65235e+08	1.44674e+08	1.05733e+08	9.54475e+07	1.14753e+08	1.27437e+08	1.07004e+08	1.12468e+08	1.02856e+08
FALSE	Master Protein	A0A1B0GSX0	L-lactate dehydrogenase OS=Mus musculus OX=10090 GN=Ldha PE=1 SV=1	87	45	6699	45	361	39.7	8.35	45	other metabolic processes	other cell component	other molecular function	Pf00056, Pf02866	16828	ENSMUSG00000063229	Ldha	A0A1B0GSX0	Glycolysis and gluconeogenesis		1	0	0.854	0.911	1.067	1	0.910721	1	108.5	92.7	98.8	19.43	12.88	17.35	2.78685e+08	3.02936e+08	2.32594e+08	2.50971e+08	4.2958e+08	4.17177e+08	1.3525e+08	1.31571e+08	1.32175e+08	1.8607e+08	2.17596e+08	1.74831e+08	1.24859e+08	1.33599e+08
FALSE	Master Protein	Q8BHN3	Neutral alpha-glucosidase AB OS=Mus musculus OX=10090 GN=Ganab PE=1 SV=1	75	60	2622	60	944	106.8	6.06	60	protein metabolism;other metabolic processes	ER/Golgi;other cell component	other molecular function	Pf01055, Pf13802	14376	ENSMUSG00000071650	Ganab	mmu:14376; O08794; Q149A6; Q80U81; Q8BHN3; Q9CS53			0	0	0.981	0.836	0.852	1	0.317956	0.637494	106.5	104.5	89	18.32	9.89	15.45	3.5294e+07	3.05891e+07	2.18494e+07	1.95587e+07	6.29888e+07	4.75543e+07	2.39695e+07	1.84529e+07	2.30018e+07	3.02435e+07	2.06641e+07	2.1189e+07	2.28034e+07	1.89026e+07
FALSE	Master Protein	Q8K0E8	Fibrinogen beta chain OS=Mus musculus OX=10090 GN=Fgb PE=1 SV=1	72	55	3378	55	481	54.7	7.08	55	cell adhesion;cell organization and biogenesis;protein metabolism;other metabolic processes;stress response;other biological processes	non-structural extracellular;plasma membrane;other membranes;ER/Golgi;other cell component	signal transduction activity or receptor binding;other molecular function	Pf00147, Pf08702	110135	ENSMUSG00000033831	Fgb	mmu:110135; Q8K0E8; Q91ZP1	Blood clotting cascade; Fibrin complement receptor 3 signaling pathway	Integrin cell surface interactions; Platelet degranulation ; MAP2K and MAPK activation; Regulation of TLR by endogenous ligand; Common Pathway of Fibrin Clot Formation; GRB2:SOS provides linkage to MAPK signaling for Integrins ; p130Cas linkage to MAPK signaling for integrins	10	0	0.813	1.87	2.3	1	0.0125802	0.000761247	81.5	66.2	152.3	26.78	28.48	28.97	9.28789e+07	7.29451e+07	3.41074e+07	3.10929e+07	1.2987e+08	1.17415e+08	5.27069e+07	3.70379e+07	3.70354e+07	5.86736e+07	4.18142e+07	4.01156e+07	2.95205e+07	2.7002e+07
FALSE	Master Protein	P68134	Actin, alpha skeletal muscle OS=Mus musculus OX=10090 GN=Acta1 PE=1 SV=1	73	29	9890	29	377	42	5.39	29	cell organization and biogenesis;other biological processes	cytoskeleton;other cell component	other molecular function	Pf00022	11459	ENSMUSG00000031972	Acta1	mmu:11459; P02568; P68134; P99020	Myometrial relaxation and contraction pathways	Striated Muscle Contraction	2	0	0.906	0.813	0.897	0.859182	0.187231	0.967163	110.4	100	89.7	48.32	11.32	19.87	1.74325e+08	1.14718e+08	3.60413e+08	2.94383e+08	2.65359e+08	2.09129e+08	1.93772e+08	1.14933e+08	8.93066e+07	1.2321e+08	1.01964e+08	9.09501e+07	1.08221e+08	8.88438e+07
FALSE	Master Protein	Q3U2G2	Heat shock 70 kDa protein 4 OS=Mus musculus OX=10090 GN=Hspa4 PE=1 SV=1	84	80	2147	80	842	94.1	5.21	80	cell organization and biogenesis;transport	non-structural extracellular;cytosol;mitochondrion	other molecular function	Pf00012	15525	ENSMUSG00000020361	Hspa4	mmu:15525; Q3U2G2			0	0	0.862	0.66	0.766	0.897306	0.0025618	0.0296665	118.9	102.5	78.5	21.21	15.26	7.43	6.80025e+07	6.51541e+07	4.60106e+07	4.6032e+07	1.30047e+08	1.11849e+08	7.12593e+07	5.36621e+07	4.80901e+07	5.43179e+07	3.98829e+07	4.22384e+07	4.71207e+07	4.969e+07
FALSE	Master Protein	Q99KI0	Aconitate hydratase, mitochondrial OS=Mus musculus OX=10090 GN=Aco2 PE=1 SV=1	78	68	2642	68	780	85.4	7.93	68	other metabolic processes;stress response;developmental processes	cytosol;mitochondrion	other molecular function	Pf00330, Pf00694	11429	ENSMUSG00000022477	Aco2	mmu:11429; Q3UDK9; Q3ULG9; Q3UNH7; Q505P4; Q99KI0	TCA cycle	Citric acid cycle (TCA cycle)	2	0	0.98	0.778	0.794	0.995696	0.0215407	0.17862	108.8	106.6	84.7	30.09	16.2	10.3	1.50591e+08	1.32926e+08	5.61498e+07	4.79205e+07	1.16169e+08	8.54042e+07	5.4944e+07	3.7443e+07	4.6206e+07	5.19569e+07	41850735	4.87515e+07	5.08973e+07	4.18081e+07
FALSE	Master Protein	Q9WUB3	Glycogen phosphorylase, muscle form OS=Mus musculus OX=10090 GN=Pygm PE=1 SV=3	73	78	1969	78	842	97.2	7.11	78	other metabolic processes;stress response;other biological processes	cytosol;cytoskeleton;ER/Golgi;other cell component	other molecular function	Pf00343	19309	ENSMUSG00000032648	Pygm	mmu:19309; Q9WUB3	Glycogen metabolism	Glycogen breakdown (glycogenolysis)	2	0	0.896	0.478	0.534	1	0.0532919	0.25363	126.4	113.2	60.4	65.19	26.69	47.43	2.20634e+07	1.35651e+07	5.93276e+07	4.39144e+07	3.91962e+07	1.98536e+07	2.51307e+07	1.79275e+07	8.58564e+06	1.27907e+07	9.45911e+06	9.09463e+06	1.15819e+07	1.00212e+07
FALSE	Master Protein	Q91Z83	Myosin-7 OS=Mus musculus OX=10090 GN=Myh7 PE=2 SV=1	49	91	290	91	1935	222.7	5.76	91	other metabolic processes;stress response;developmental processes;other biological processes	cytoskeleton;other cell component	cytoskeletal activity;other molecular function	Pf00063, Pf01576, Pf02736	140781	ENSMUSG00000053093	Myh7	mmu:140781; Q3TGM2; Q3TZN2; Q91Z83			0	0	0.346	0.61	1.763	0.0880685	0.0745541	1	153.4	53	93.5	167.74	65.7	58.02	6.17391e+06	2.73272e+06	4.90628e+07	4.56098e+07	5.66441e+06	3.13877e+06	1.55536e+06	1.2304e+06	1.34739e+06	1.80841e+06	2.17273e+06	1.05158e+06	409721	325626
FALSE	Master Protein	Q9DBJ1	Phosphoglycerate mutase 1 OS=Mus musculus OX=10090 GN=Pgam1 PE=1 SV=3	91	35	5371	35	254	28.8	7.18	35	other metabolic processes	cytosol;cytoskeleton;nucleus;other cell component	other molecular function	Pf00300	18648	ENSMUSG00000011752	Pgam1	mmu:18648; Q9D6W0; Q9DBJ1; Q9ERT3	Glycolysis and gluconeogenesis	Neutrophil degranulation; Glycolysis; Gluconeogenesis	4	0	0.802	0.83	1.034	0.472926	0.442621	1	114	91.4	94.6	22.15	8.22	13.09	1.06516e+08	9.81448e+07	6.09003e+07	4.20045e+07	1.32552e+08	1.04736e+08	5.68555e+07	4.59647e+07	5.81377e+07	9.13782e+07	5.16518e+07	5.07931e+07	4.27321e+07	4.12406e+07
FALSE	Master Protein	P07310	Creatine kinase M-type OS=Mus musculus OX=10090 GN=Ckm PE=1 SV=1	97	58	3502	58	381	43	7.06	58	other metabolic processes;stress response	non-structural extracellular;other cell component	kinase activity;other molecular function	Pf00217, Pf02807	12715	ENSMUSG00000030399	Ckm	mmu:12715; P07310		Creatine metabolism	1	0	0.97	0.641	0.661	0.933371	0.099307	0.663361	114.9	111.5	73.6	86.96	29.33	53.91	7.79686e+07	7.94954e+07	3.30461e+08	2.92766e+08	1.14774e+08	1.07374e+08	8.53306e+07	7.15458e+07	5.15728e+07	4.82152e+07	2.9234e+07	3.98523e+07	4.60108e+07	5.16962e+07
FALSE	Master Protein	P47738	Aldehyde dehydrogenase, mitochondrial OS=Mus musculus OX=10090 GN=Aldh2 PE=1 SV=1	85	53	3952	53	519	56.5	7.62	53	other metabolic processes;stress response;signal transduction;other biological processes	mitochondrion	other molecular function	Pf00171	11669	ENSMUSG00000029455	Aldh2	mmu:11669; P47738	Fatty acid omega-oxidation; Tryptophan metabolism	Ethanol oxidation; Metabolism of serotonin	4	0	1.141	0.825	0.723	0.539995	1	0.0818787	101.2	115.4	83.4	21.76	21.48	13.05	8.39633e+07	8.96722e+07	4.45579e+07	3.96063e+07	1.59816e+08	1.09955e+08	6.60131e+07	4.78185e+07	4.77907e+07	6.87435e+07	5.01804e+07	5.02704e+07	5.58899e+07	6.43389e+07
FALSE	Master Protein	Q61598	Rab GDP dissociation inhibitor beta OS=Mus musculus OX=10090 GN=Gdi2 PE=1 SV=1	88	54	3301	54	445	50.5	6.25	54	transport;signal transduction;other biological processes	other membranes;ER/Golgi;other cell component	enzyme regulator activity;other molecular function	Pf00996	14569	ENSMUSG00000021218	Gdi2	mmu:14569; Q541Z9; Q61598; Q8C530; Q9D8M9		Neutrophil degranulation; RAB GEFs exchange GTP for GDP on RABs	2	0	0.923	0.967	1.048	1	1	1	103.8	95.8	100.4	12.37	18.08	8.63	1.04145e+08	8.64236e+07	6.67319e+07	5.56698e+07	1.32879e+08	9.43637e+07	7.07888e+07	4.9273e+07	6.27974e+07	7.74009e+07	7.799e+07	7.92994e+07	5.03201e+07	5.1937e+07
FALSE	Master Protein	B2RQC6	CAD protein OS=Mus musculus OX=10090 GN=Cad PE=1 SV=1	58	94	1810	94	2225	243.1	6.43	94	protein metabolism;other metabolic processes	cytosol;nucleus;other cell component	kinase activity;other molecular function	Pf00117, Pf00185, Pf00988, Pf01979, Pf02142, Pf02729, Pf02786, Pf02787	69719	ENSMUSG00000013629	Cad	B2RQC6; B7ZN27; mmu:69719	Mechanisms associated with pluripotency	Pyrimidine biosynthesis	2	0	0.739	0.636	0.86	0.216731	0.00266231	0.346676	126.3	93.4	80.3	22.55	16.6	8.48	2.4993e+07	2.66905e+07	1.12413e+07	1.80796e+07	5.06673e+07	3.69243e+07	2.1367e+07	1.1553e+07	1.56167e+07	1.71431e+07	9.60973e+06	1.1011e+07	1.03345e+07	1.05518e+07
FALSE	Master Protein	P09405	Nucleolin OS=Mus musculus OX=10090 GN=Ncl PE=1 SV=2	65	69	3139	69	707	76.7	4.75	69	transport;developmental processes;other biological processes	plasma membrane;nucleus;other cell component	signal transduction activity or receptor binding;nucleic acid binding activity;other molecular function	Pf00076	17975	ENSMUSG00000026234	Ncl	mmu:17975; P09405; Q548M9; Q61991; Q8BQD8; Q99K50	Mechanisms associated with pluripotency; mRNA processing	Major pathway of rRNA processing in the nucleolus and cytosol	3	0	1.007	0.864	0.859	1	0.675122	0.274918	104.5	105.2	90.3	13.02	12.34	13.14	7.16174e+07	5.21284e+07	5.78222e+07	5.31108e+07	1.00681e+08	8.51301e+07	4.68953e+07	4.03177e+07	5.20541e+07	5.30008e+07	4.98924e+07	4.53334e+07	3.87498e+07	4.22852e+07
FALSE	Master Protein	Q8CGC7	Bifunctional glutamate/proline--tRNA ligase OS=Mus musculus OX=10090 GN=Eprs1 PE=1 SV=4	62	82	1941	82	1512	170	7.66	82	protein metabolism;RNA metabolism OR transcription;other metabolic processes;stress response;other biological processes	plasma membrane;other membranes;cytosol;other cell component	nucleic acid binding activity;other molecular function	Pf00043, Pf00458, Pf00587, Pf00749, Pf03129, Pf03950, Pf09180	107508	ENSMUSG00000026615	Eprs1	E9QKC4; mmu:107508; Q3UFJ2; Q4VC16; Q8CGC7	Parkinson's disease		1	0	0.877	0.834	0.951	1	0.518153	0.833321	110.7	97.1	92.3	12.01	13.24	16.69	4.25164e+07	2.89482e+07	2.60297e+07	2.39223e+07	6.01971e+07	4.39395e+07	2.80594e+07	1.54815e+07	2.23128e+07	2.56864e+07	1.99794e+07	1.9725e+07	1.81026e+07	1.8962e+07
FALSE	Master Protein	E9PV24	Fibrinogen alpha chain OS=Mus musculus OX=10090 GN=Fga PE=1 SV=1	59	65	2917	65	789	87.4	6.11	65	cell adhesion;cell organization and biogenesis;protein metabolism;other metabolic processes;stress response;other biological processes	non-structural extracellular;plasma membrane;other membranes;ER/Golgi;other cell component	signal transduction activity or receptor binding;other molecular function	Pf00147, Pf08702, Pf12160	14161	ENSMUSG00000028001	Fga	E9PV24; mmu:14161; Q99K47	Blood clotting cascade; Fibrin complement receptor 3 signaling pathway	Platelet degranulation ; MAP2K and MAPK activation; Integrin cell surface interactions; Regulation of Insulin-like Growth Factor (IGF) transport and uptake by Insulin-like Growth Factor Binding Proteins (IGFBPs); Post-translational protein phosphorylation; Common Pathway of Fibrin Clot Formation; GRB2:SOS provides linkage to MAPK signaling for Integrins ; p130Cas linkage to MAPK signaling for int…	12	0	0.827	1.809	2.187	1	0.0745541	0.0260544	82.5	68.2	149.3	26.98	19.21	39.75	6.08236e+07	4.72654e+07	1.77863e+07	1.6705e+07	6.40913e+07	4.44291e+07	3.43863e+07	2.47096e+07	3.26795e+07	2.94554e+07	3.06156e+07	2.73103e+07	2.15607e+07	1.51449e+07
FALSE	Master Protein	E9QNN1	RNA helicase OS=Mus musculus OX=10090 GN=Dhx9 PE=1 SV=1	54	66	1899	66	1384	149.6	6.83	66	cell organization and biogenesis;RNA metabolism OR transcription;other metabolic processes;other biological processes	cytosol;cytoskeleton;translational apparatus;nucleus;other cell component	nucleic acid binding activity;other molecular function	Pf00035, Pf00270, Pf00271, Pf04408, Pf07717	13211	ENSMUSG00000042699	Dhx9	E9QNN1	Mechanisms associated with pluripotency; mRNA processing		2	0	1.136	0.932	0.821	0.297461	1	0.0334769	97.8	111.1	91.2	14.46	28.15	7.85	2.07496e+07	1.87214e+07	2.29943e+07	2.05319e+07	3.6819e+07	2.8901e+07	1.59853e+07	1.35683e+07	1.38806e+07	1.49417e+07	1.45324e+07	1.69378e+07	1.68077e+07	1.88403e+07
FALSE	Master Protein	P06745	Glucose-6-phosphate isomerase OS=Mus musculus OX=10090 GN=Gpi PE=1 SV=4	83	54	3885	54	558	62.7	8.13	54	other metabolic processes;stress response;developmental processes;signal transduction;other biological processes	plasma membrane;other membranes;cytosol;nucleus;other cell component	signal transduction activity or receptor binding;other molecular function	Pf00342	14751	ENSMUSG00000036427	Gpi	mmu:14751; O89062; P06745; Q3TEE7; Q3TW50; Q3UUX1; Q3UY84; Q3UZJ1; Q5RJI3; Q8C675; Q9JM07	Glycolysis and gluconeogenesis	Neutrophil degranulation; TP53 Regulates Metabolic Genes; Glycolysis; Gluconeogenesis	5	0	1.099	0.901	0.82	0.68662	0.339074	0.00907035	100	109.9	90.1	11.45	7.13	9.14	1.26105e+08	1.05404e+08	1.142e+08	9.09108e+07	1.90127e+08	1.75969e+08	9.65535e+07	6.8601e+07	7.66775e+07	7.34582e+07	9.80089e+07	9.07982e+07	8.72325e+07	7.69236e+07
FALSE	Master Protein	Q61001	Laminin subunit alpha-5 OS=Mus musculus OX=10090 GN=Lama5 PE=1 SV=4	35	85	995	85	3718	403.8	6.73	85	cell adhesion;cell organization and biogenesis;developmental processes;signal transduction;other biological processes	non-structural extracellular;extracellular matrix;other cell component	signal transduction activity or receptor binding;extracellular structural activity	Pf00052, Pf00053, Pf00055, Pf02210, Pf06008, Pf06009	16776	ENSMUSG00000015647	Lama5	A2ABW7; mmu:16776; Q61001; Q9JHQ6	Primary focal segmental glomerulosclerosis (FSGS); Focal adhesion: PI3K-Akt-mTOR signaling pathway; Inflammatory response pathway; Alpha 6 beta 4 integrin signaling pathway; Focal adhesion	Laminin interactions; MET activates PTK2 signaling	7	0	1.451	1.455	1.003	0.68062	0.055118	0.696491	76.8	111.5	111.8	23.93	28.04	29.35	1.34771e+07	1.41863e+07	1.07036e+07	6.46422e+06	2.32919e+07	1.9876e+07	1.11337e+07	1.01062e+07	5.89374e+06	7.51092e+06	5.29067e+06	9.45698e+06	1.22618e+07	1.36363e+07
FALSE	Master Protein	P26231	Catenin alpha-1 OS=Mus musculus OX=10090 GN=Ctnna1 PE=1 SV=1	76	61	1897	61	906	100	6.23	61	cell adhesion;cell organization and biogenesis;stress response;developmental processes;other biological processes	plasma membrane;other membranes;cytosol;cytoskeleton;other cell component	cytoskeletal activity;other molecular function	Pf01044	12385	ENSMUSG00000037815	Ctnna1	mmu:12385; P26231	White fat cell differentiation	Adherens junctions interactions; RHO GTPases activate IQGAPs; Myogenesis; VEGFR2 mediated vascular permeability	5	0	0.892	1.031	1.155	1	0.810204	0.234651	102.6	91.6	105.8	15.36	13.26	18.3	2.55999e+07	2.39241e+07	2.72052e+07	1.92702e+07	4.60547e+07	3.22734e+07	2.00114e+07	1.09553e+07	1.70508e+07	1.53382e+07	1.46393e+07	1.25259e+07	1.68809e+07	1.71947e+07
FALSE	Master Protein	Q80X19	Collagen alpha-1(XIV) chain OS=Mus musculus OX=10090 GN=Col14a1 PE=1 SV=2	51	70	1763	70	1797	192.9	5.1	70	cell adhesion;cell organization and biogenesis;developmental processes;other biological processes	extracellular matrix;other cell component		Pf00041, Pf00092, Pf01391	12818	ENSMUSG00000022371	Col14a1	Q3UVS2; Q80X19; Q8C6X3; Q9WV05		Assembly of collagen fibrils and other multimeric structures; Collagen chain trimerization	3	0	0.888	0.698	0.786	1	1	1	116	103	80.9	76.58	76.83	82.08	1.65719e+07	4.06676e+07	2.09522e+07	1.9847e+07	5.39961e+07	1.20516e+07	6.51679e+07	5.8488e+07	5.95862e+07	1.8058e+07	1.2832e+07	5.09282e+07	4.14842e+07	8.99397e+06
FALSE	Master Protein	Q60597	2-oxoglutarate dehydrogenase, mitochondrial OS=Mus musculus OX=10090 GN=Ogdh PE=1 SV=3	64	64	1403	64	1023	116.4	6.83	64	protein metabolism;other metabolic processes;developmental processes	other membranes;mitochondrion;nucleus;other cell component	other molecular function	Pf00676, Pf02779, Pf16078, Pf16870	18293	ENSMUSG00000020456	Ogdh	mmu:18293; Q3UDM7; Q5DTI4; Q5SVX7; Q5SVX9; Q60597; Q6PFZ2; Q80Y57; Q8K0K7; Q8K2Z3; Q8R3M2; Q91WP2	TCA cycle; Amino acid metabolism; Tryptophan metabolism	Glyoxylate metabolism and glycine degradation; Lysine catabolism; Citric acid cycle (TCA cycle)	6	0	0.954	0.916	0.96	1	0.637079	1	104.5	99.7	95.7	21.05	11.29	12.09	6.34603e+07	4.86285e+07	3.1048e+07	2.53336e+07	7.09238e+07	4.77668e+07	4.97605e+07	2.29726e+07	2.74605e+07	2.82367e+07	3.59892e+07	2.61839e+07	2.99494e+07	2.47328e+07
FALSE	Master Protein	P06801	NADP-dependent malic enzyme OS=Mus musculus OX=10090 GN=Me1 PE=1 SV=2	86	47	1877	47	572	63.9	7.44	47	other metabolic processes;other biological processes	cytosol	other molecular function	Pf00390, Pf03949	17436	ENSMUSG00000032418	Me1	mmu:17436; P06801; Q9DBF9	PPAR signaling pathway	Pyruvate metabolism	2	0	0.963	0.83	0.862	1	1	1	107.4	103.4	89.2	27.37	19.37	34.49	5.07415e+07	5.19628e+07	3.329e+07	3.2642e+07	7.72835e+07	7.08012e+07	1.98012e+07	1.71588e+07	2.11405e+07	1.84023e+07	2.60816e+07	2.31631e+07	2.94756e+07	2.80851e+07
FALSE	Master Protein	Q03265	ATP synthase subunit alpha, mitochondrial OS=Mus musculus OX=10090 GN=Atp5f1a PE=1 SV=1	83	52	4482	52	553	59.7	9.19	52	other metabolic processes;transport;other biological processes	plasma membrane;other membranes;mitochondrion;nucleus;other cell component	signal transduction activity or receptor binding;transporter activity;other molecular function	Pf00006, Pf00306, Pf02874	11946	ENSMUSG00000025428	Atp5f1a	mmu:11946; Q03265; Q3TFN0; Q3THN8; Q3TPR0; Q3TPV3; Q3TZU3; Q3UIR7; Q543Y6	Oxidative phosphorylation; Electron transport chain	Formation of ATP by chemiosmotic coupling; Cristae formation	4	0	1.135	0.989	0.871	0.617309	1	0.273256	96	109	94.9	13.44	13.99	13.43	9.50566e+07	7.47176e+07	6.69585e+07	6.68069e+07	1.15888e+08	1.25176e+08	6.35384e+07	4.89449e+07	5.28685e+07	4.40536e+07	6.16008e+07	6.98002e+07	4.93221e+07	6.32148e+07
FALSE	Master Protein	P38647	Stress-70 protein, mitochondrial OS=Mus musculus OX=10090 GN=Hspa9 PE=1 SV=3	79	56	3050	56	679	73.4	6.07	56	cell organization and biogenesis;protein metabolism;other metabolic processes;stress response;transport;developmental processes;other biological processes	mitochondrion;nucleus;other cell component	other molecular function	Pf00012	15526	ENSMUSG00000024359	Hspa9	mmu:15526; P38647; Q3TW93; Q3UVN1; Q3V015; Q7TSZ0; Q9CQ05		Regulation of HSF1-mediated heat shock response	1	0	1.327	1.142	0.861	0.199776	1	0.201763	86.5	114.8	98.8	14.77	34.86	14.23	3.85266e+07	3.27899e+07	2.24391e+07	2.1799e+07	6.58262e+07	49311586	2.4319e+07	1.81805e+07	2.20277e+07	2.41036e+07	2.025e+07	27677536	2.44914e+07	5.20608e+07
FALSE	Master Protein	E9PWB6	Mucin 5, subtypes A and C, tracheobronchial/gastric OS=Mus musculus OX=10090 GN=Muc5ac PE=1 SV=1	27	59	288	59	2751	298.7	5.4	59	signal transduction;other biological processes	non-structural extracellular;extracellular matrix;other cell component		Pf00094, Pf01826, Pf08742, Pf13330	17833	ENSMUSG00000037974	Muc5ac	E9PWB6; mmu:17833			0	0	1.047	1.27	1.213	1	0.201637	0.231735	90.4	94.7	114.8	33.79	29.16	148.87	5.11983e+06	3.87163e+06	2.93577e+06	3.52023e+06	1.16317e+07	8.39629e+06	5.92777e+06	3.10248e+06	4.43797e+06	6.86297e+06	2.78957e+06	2.33076e+06	5.74702e+06	5.26409e+06
FALSE	Master Protein	Q6P4T2	U5 small nuclear ribonucleoprotein 200 kDa helicase OS=Mus musculus OX=10090 GN=Snrnp200 PE=1 SV=1	58	98	1518	98	2136	244.4	6.06	98	cell organization and biogenesis;RNA metabolism OR transcription;other metabolic processes	nucleus	nucleic acid binding activity;other molecular function	Pf00270, Pf00271, Pf02889, Pf18149	320632	ENSMUSG00000003660	Snrnp200	mmu:320632; Q69ZZ3; Q6P4T2		mRNA Splicing - Major Pathway; mRNA Splicing - Minor Pathway	2	0	1.132	1.27	1.122	0.767944	0.0481604	0.560547	88.2	99.8	112	20.48	16.2	19.56	1.38321e+07	1.65067e+07	8.9519e+06	1.04944e+07	2.58833e+07	2.3578e+07	1.21511e+07	6.38161e+06	1.18944e+07	1.10487e+07	1.21679e+07	1.42073e+07	1.02994e+07	1.32432e+07
FALSE	Master Protein	Q9D312	Keratin, type I cytoskeletal 20 OS=Mus musculus OX=10090 GN=Krt20 PE=1 SV=1	90	51	1816	51	431	49	5.38	51	cell organization and biogenesis;stress response;other biological processes	cytosol;cytoskeleton;other cell component	other molecular function	Pf00038	66809	ENSMUSG00000035775	Krt20	mmu:66809; Q6PG82; Q9D312		Formation of the cornified envelope	2	0	0.703	0.946	1.345	0.452339	1	0.183506	113.3	79.6	107.1	40.33	28.75	44.46	4.18228e+07	2.80074e+07	1.99267e+07	1.35503e+07	4.88326e+07	4.43221e+07	8.65334e+06	7.04922e+06	1.01405e+07	1.27939e+07	1.31339e+07	1.2256e+07	8.6025e+06	8.89931e+06
FALSE	Master Protein	Q99PV0	Pre-mRNA-processing-splicing factor 8 OS=Mus musculus OX=10090 GN=Prpf8 PE=1 SV=2	61	121	1728	121	2335	273.4	8.84	121	cell organization and biogenesis;RNA metabolism OR transcription;other metabolic processes;other biological processes	nucleus	nucleic acid binding activity;other molecular function	Pf01398, Pf08082, Pf08083, Pf08084, Pf10596, Pf10597, Pf10598, Pf12134	192159	ENSMUSG00000020850	Prpf8	A5D6Q4; mmu:192159; Q5ND30; Q5ND31; Q7TQK2; Q8BRZ5; Q8K001; Q99PV0	mRNA processing	mRNA Splicing - Major Pathway; mRNA Splicing - Minor Pathway	3	0	1.024	0.938	0.917	1	1	1	101.3	103.7	95	19.16	10.68	13.36	2.77293e+07	2.56742e+07	2.4895e+07	1.34003e+07	3.9551e+07	3.84432e+07	1.70188e+07	1.09108e+07	1.78247e+07	2.25215e+07	2.09734e+07	1.70839e+07	1.74126e+07	1.23468e+07
FALSE	Master Protein	P14211	Calreticulin OS=Mus musculus OX=10090 GN=Calr PE=1 SV=1	81	50	4994	50	416	48	4.49	50	cell organization and biogenesis;protein metabolism;other metabolic processes;stress response;transport;developmental processes;other biological processes	non-structural extracellular;extracellular matrix;plasma membrane;other membranes;cytosol;ER/Golgi;nucleus;other cytoplasmic organelle;other cell component	signal transduction activity or receptor binding;nucleic acid binding activity;other molecular function	Pf00262	12317	ENSMUSG00000003814	Calr	mmu:12317; P14211; Q3TVD2	Calcium regulation in cardiac cells	ER-Phagosome pathway; Antigen Presentation: Folding, assembly and peptide loading of class I MHC; Scavenging by Class A Receptors; Calnexin/calreticulin cycle	5	0	1.006	0.935	0.93	1	1	1	102	102.6	95.4	18.51	25.4	16.63	1.22492e+08	1.30129e+08	7.4257e+07	5.18252e+07	1.41179e+08	1.02736e+08	9.06537e+07	4.74234e+07	5.2305e+07	6.58839e+07	7.79292e+07	7.68011e+07	5.52006e+07	3.82358e+07
FALSE	Master Protein	Q78PY7	Staphylococcal nuclease domain-containing protein 1 OS=Mus musculus OX=10090 GN=Snd1 PE=1 SV=1	76	73	2452	73	910	102	7.43	73	RNA metabolism OR transcription;other metabolic processes;other biological processes	cytosol;nucleus;other cell component	nucleic acid binding activity;other molecular function	Pf00565, Pf00567	56463	ENSMUSG00000001424	Snd1	mmu:56463; Q3TT46; Q78PY7; Q922L5; Q9R0S1			0	0	1.02	0.889	0.871	1	0.635526	0.313191	103.1	105.2	91.7	10.96	14.44	9.38	4.40941e+07	3.83045e+07	2.68525e+07	2.48102e+07	5.17655e+07	3.66317e+07	2.97061e+07	1.90488e+07	2.50768e+07	2.98703e+07	3.17621e+07	2.96175e+07	2.53077e+07	2.10334e+07
FALSE	Master Protein	O88342	WD repeat-containing protein 1 OS=Mus musculus OX=10090 GN=Wdr1 PE=1 SV=3	89	56	3695	56	606	66.4	6.6	56	cell organization and biogenesis;developmental processes;other biological processes	plasma membrane;other membranes;cytoskeleton;other cell component	cytoskeletal activity	Pf00400	22388	ENSMUSG00000005103	Wdr1	mmu:22388; O88342	Hypertrophy model	Platelet degranulation	2	0	0.944	0.879	0.931	1	0.160172	0.655198	106.3	100.3	93.4	20.27	9.19	16.36	8.87968e+07	5.27162e+07	4.73435e+07	3.80982e+07	1.28835e+08	9.3101e+07	4.47332e+07	2.70533e+07	3.5465e+07	4.42965e+07	4.44013e+07	3.1141e+07	3.75161e+07	3.25076e+07
FALSE	Master Protein	Q14BI5	Myomesin 2 OS=Mus musculus OX=10090 GN=Myom2 PE=1 SV=1	65	78	652	78	1463	164.6	5.77	78	cell organization and biogenesis;other biological processes	cytoskeleton	cytoskeletal activity;other molecular function	Pf00041, Pf07679	17930	ENSMUSG00000031461	Myom2	mmu:17930; Q14BI5			0	0	0.952	0.605	0.635	1	0.0718654	0.421451	117.3	111.7	71	84.51	28.78	37.32	1.12514e+07	8.75787e+06	5.0538e+07	4.43528e+07	2.27282e+07	1.66589e+07	1.36909e+07	1.03036e+07	8.57915e+06	9.62409e+06	6.38098e+06	5.50387e+06	8.76941e+06	8.2308e+06
FALSE	Master Protein	Q6P5E4	UDP-glucose:glycoprotein glucosyltransferase 1 OS=Mus musculus OX=10090 GN=Uggt1 PE=1 SV=4	65	79	1860	79	1551	176.3	5.62	79	protein metabolism;other metabolic processes;stress response	ER/Golgi;other cell component	other molecular function	Pf06427, Pf18400, Pf18401, Pf18402, Pf18403, Pf18404	320011	ENSMUSG00000037470	Uggt1	E9QQ49; mmu:320011; Q6NV70; Q6P5E4			0	0	1.149	0.841	0.732	1	0.494001	0.0890736	100.3	115.3	84.4	23.69	10.86	25.07	2.32887e+07	1.94293e+07	1.16425e+07	1.30216e+07	2.75862e+07	2.39568e+07	1.98413e+07	1.67001e+07	1.49394e+07	1.87953e+07	1.81684e+07	1.70361e+07	1.54419e+07	1.29345e+07
FALSE	Master Protein	O35643	AP-1 complex subunit beta-1 OS=Mus musculus OX=10090 GN=Ap1b1 PE=1 SV=2	71	62	1762	62	943	103.9	5.17	62	cell organization and biogenesis;transport;developmental processes	other membranes;cytosol;ER/Golgi;other cytoplasmic organelle;other cell component	other molecular function	Pf01602, Pf02883, Pf09066	11764	ENSMUSG00000009090	Ap1b1	mmu:11764; O35643; Q3TXG4; Q922E2		MHC class II antigen presentation; Golgi Associated Vesicle Biogenesis; Lysosome Vesicle Biogenesis	3	0	1.107	0.822	0.743	1	0.149627	0.00907035	102.4	113.3	84.2	26.12	15.28	18.3	1.65565e+07	2.38232e+07	1.02206e+07	1.10386e+07	2.03299e+07	2.08293e+07	1.29254e+07	9.12076e+06	1.28736e+07	1.86141e+07	1.37006e+07	1.16503e+07	1.08901e+07	9.73826e+06
FALSE	Master Protein	P01029	Complement C4-B OS=Mus musculus OX=10090 GN=C4b PE=1 SV=3	60	74	1571	74	1738	192.8	7.53	74	stress response;other biological processes	non-structural extracellular;plasma membrane;other membranes;other cell component	enzyme regulator activity;other molecular function	Pf00207, Pf01759, Pf01821, Pf01835, Pf07677, Pf07678, Pf07703, Pf17791	12268	ENSMUSG00000073418	C4b	E9QKK7; mmu:12268; O70346; P01029; Q31201; Q3TYY1; Q3TZC9; Q61372; Q61859; Q62353; Q6NWV8	SIDS susceptibility pathways; Oxidative damage response; Complement activation, classical pathway	Initial triggering of complement; Regulation of Complement cascade; Regulation of Insulin-like Growth Factor (IGF) transport and uptake by Insulin-like Growth Factor Binding Proteins (IGFBPs); Post-translational protein phosphorylation; Activation of C3 and C5	8	0	1.008	1.216	1.207	1	0.280679	0.420624	93	93.8	113.2	19.7	17.5	20.26	3.71967e+07	2.90518e+07	1.71193e+07	1.37885e+07	4.18161e+07	2.57219e+07	1.5378e+07	1.38049e+07	1.89383e+07	2.17942e+07	1.52762e+07	1.74845e+07	1.35179e+07	1.79271e+07
FALSE	Master Protein	Q7TPV4	Myb-binding protein 1A OS=Mus musculus OX=10090 GN=Mybbp1a PE=1 SV=2	67	78	1604	78	1344	151.9	8.95	78	cell organization and biogenesis;other metabolic processes;stress response;signal transduction;other biological processes	nucleus;other cell component	nucleic acid binding activity;other molecular function	Pf04931	18432	ENSMUSG00000040463	Mybbp1a	mmu:18432; O35851; Q7TPV4; Q80Y66; Q8R4X2; Q99KP0		B-WICH complex positively regulates rRNA expression	1	0	1.241	0.939	0.757	0.533327	0.942391	0.0402631	94.3	117.1	88.6	15.19	21.62	6.88	32474126	2.841e+07	2.48128e+07	2.40103e+07	6.41676e+07	4.63691e+07	2.44469e+07	1.53876e+07	2.16806e+07	2.52703e+07	1.7372e+07	1.98654e+07	2.24954e+07	2.55454e+07
FALSE	Master Protein	O88569	Heterogeneous nuclear ribonucleoproteins A2/B1 OS=Mus musculus OX=10090 GN=Hnrnpa2b1 PE=1 SV=2	96	47	3538	47	353	37.4	8.95	47	cell organization and biogenesis;DNA metabolism;RNA metabolism OR transcription;other metabolic processes;transport;other biological processes	non-structural extracellular;cytosol;nucleus;other cell component	nucleic acid binding activity;other molecular function	Pf00076, Pf11627	53379	ENSMUSG00000004980	Hnrnpa2b1	B9EJ02; mmu:53379; O88569; Q3UVJ5; Q6PCV9; Q8C2A0; Q8CJ71; Q91ZR9; Q9R204	mRNA processing	mRNA Splicing - Major Pathway; Processing of Capped Intron-Containing Pre-mRNA	3	0	1.193	1	0.838	0.125734	0.973945	0.19068	94	112.1	93.9	12.72	12.36	12.85	5.49193e+07	5.89087e+07	5.65332e+07	4.46635e+07	6.36448e+07	7.24327e+07	4.0634e+07	3.09899e+07	3.37843e+07	3.80512e+07	5.85676e+07	4.49636e+07	4.61986e+07	3.76392e+07
FALSE	Master Protein	Q61781	Keratin, type I cytoskeletal 14 OS=Mus musculus OX=10090 GN=Krt14 PE=1 SV=2	91	51	1358	51	484	52.8	5.17	51	cell organization and biogenesis;other biological processes	plasma membrane;cytoskeleton;nucleus;other cell component	other molecular function	Pf00038	16664	ENSMUSG00000045545	Krt14	A2A4G4; mmu:16664; Q61781; Q91VQ4; Q99LE0		Formation of the cornified envelope; Type I hemidesmosome assembly	3	0	1.3	0.434	0.334	1	0.439609	0.062169	109.7	142.7	47.6	102.94	70	28.32	4.13945e+07	3.15776e+07	6.50494e+06	5.87903e+06	2.17922e+08	1.65548e+08	4.97658e+07	3.22085e+07	4.45519e+06	7.29785e+06	1.34374e+07	1.20211e+07	1.94005e+07	1.22008e+07
FALSE	Master Protein	O35639	Annexin A3 OS=Mus musculus OX=10090 GN=Anxa3 PE=1 SV=4	91	48	3664	48	323	36.4	5.76	48	stress response;transport;developmental processes;other biological processes	plasma membrane;other membranes;other cell component	enzyme regulator activity;other molecular function	Pf00191	11745	ENSMUSG00000029484	Anxa3	mmu:11745; O35639; Q3UBI0	Prostaglandin synthesis and regulation		1	0	1.195	1.133	0.948	0.609454	0.596587	1	90.2	107.7	102.1	18.1	11.72	12.49	6.9879e+07	7.99522e+07	5.94259e+07	4.76155e+07	1.05662e+08	1.03298e+08	4.2002e+07	3.96443e+07	6.32731e+07	5.09521e+07	4.76639e+07	4.59648e+07	5.44501e+07	4.81165e+07
FALSE	Master Protein	P48036	Annexin A5 OS=Mus musculus OX=10090 GN=Anxa5 PE=1 SV=1	96	47	4224	47	319	35.7	4.96	47	stress response;transport;other biological processes	non-structural extracellular;plasma membrane;other membranes;cytosol;cytoskeleton;ER/Golgi;nucleus;other cell component	signal transduction activity or receptor binding;transporter activity;other molecular function	Pf00191	11747	ENSMUSG00000027712	Anxa5	mmu:11747; P48036; Q3U5Q1; Q3U5X4; Q3U8K1; Q3UGV0; Q99LA1	Prostaglandin synthesis and regulation	Platelet degranulation	2	0	1.079	1.042	0.966	1	0.815706	0.925593	96.1	103.7	100.2	13.48	10.53	31.53	8.0501e+07	7.56393e+07	6.12175e+07	5.5166e+07	1.1343e+08	1.07385e+08	5.3254e+07	3.88616e+07	6.08347e+07	6.51208e+07	6.93345e+07	4.93768e+07	5.25031e+07	4.63642e+07
FALSE	Master Protein	P07759	Serine protease inhibitor A3K OS=Mus musculus OX=10090 GN=Serpina3k PE=1 SV=2	68	40	5035	40	418	46.9	5.16	40	other biological processes	non-structural extracellular	enzyme regulator activity	Pf00079	20714		Serpina3k	mmu:20714; P07759; Q62257; Q8VCH3; Q91W80; Q91X80			0	0	0.773	1.43	1.85	0.0823654	0.218729	0.000139599	93.7	72.4	133.9	24.42	21.16	27.86	1.02885e+08	9.27705e+07	4.62413e+07	4.08233e+07	8.74712e+07	6.19358e+07	5.3967e+07	3.54003e+07	2.75443e+07	3.94753e+07	3.22253e+07	2.58e+07	3.05284e+07	2.77801e+07
FALSE	Master Protein	P21981	Protein-glutamine gamma-glutamyltransferase 2 OS=Mus musculus OX=10090 GN=Tgm2 PE=1 SV=4	78	56	2237	56	686	77	5.1	56	cell organization and biogenesis;protein metabolism;other metabolic processes;transport;developmental processes;signal transduction;other biological processes	non-structural extracellular;extracellular matrix;plasma membrane;other membranes;cytosol;mitochondrion;ER/Golgi;nucleus;other cell component	other molecular function	Pf00868, Pf00927, Pf01841	21817	ENSMUSG00000037820	Tgm2	mmu:21817; O88901; P21981; Q3TLV2; Q8C217; Q91VG9; Q9R1F7			0	0	1.057	1.652	1.563	0.990661	4.28707e-05	0.000364865	80.9	85.5	133.6	20.83	9.08	18.3	1.35437e+08	7.95253e+07	1.04596e+08	7.91995e+07	1.16401e+08	7.46806e+07	7.25325e+07	5.85122e+07	6.53181e+07	5.73226e+07	8.11231e+07	6.91277e+07	6.72105e+07	7.09229e+07
FALSE	Master Protein	Q8VDN2	Sodium/potassium-transporting ATPase subunit alpha-1 OS=Mus musculus OX=10090 GN=Atp1a1 PE=1 SV=1	53	60	2073	60	1023	112.9	5.45	60	transport;other biological processes	plasma membrane;other membranes;cytoskeleton;ER/Golgi;other cytoplasmic organelle;other cell component	transporter activity;cytoskeletal activity;other molecular function	Pf00122, Pf00689, Pf00690, Pf00702, Pf13246	11928	ENSMUSG00000033161	Atp1a1	mmu:11928; Q8VDN2; Q91Z09		Ion homeostasis; Ion transport by P-type ATPases	2	0	1.129	1.357	1.202	0.984826	0.0470592	0.33796	86.1	97.1	116.8	13.24	10.02	23.2	3.93004e+07	3.32361e+07	2.48493e+07	2.09759e+07	6.55102e+07	4.65887e+07	2.4612e+07	1.71103e+07	2.03022e+07	2.3749e+07	2.31741e+07	2.33801e+07	2.17287e+07	2.59988e+07
FALSE	Master Protein	Q3V117	ATP-citrate synthase OS=Mus musculus OX=10090 GN=Acly PE=1 SV=1	73	69	1866	69	1101	120.7	7.44	69	other metabolic processes	cytosol;nucleus	other molecular function	Pf00285, Pf00549, Pf02629, Pf16114	104112	ENSMUSG00000020917	Acly	Q3V117	Fatty acid biosynthesis		1	0	0.999	0.676	0.676	1	0.00072296	0.00134572	112.2	112.1	75.8	14.6	15.18	11.77	4.66653e+07	3.55778e+07	2.71829e+07	2.53177e+07	4.64023e+07	3.16039e+07	2.07459e+07	1.34452e+07	1.84257e+07	2.09069e+07	2.07656e+07	2.048e+07	2.33814e+07	2.02478e+07
FALSE	Master Protein	Q91Z98	Chitinase-like protein 4 OS=Mus musculus OX=10090 GN=Chil4 PE=1 SV=2	76	37	3186	37	402	44.9	6.19	37	other metabolic processes;stress response;other biological processes	non-structural extracellular;other cell component	other molecular function	Pf00704	104183	ENSMUSG00000063779	Chil4	mmu:104183; Q3V2C9; Q8VH43; Q8VHG1; Q91Z98			0	0	1.584	1.851	1.169	1	0.500288	1	67.6	107.1	125.2	58.2	78.96	106.05	2.50441e+07	1.97083e+07	1.90776e+07	1.53132e+07	1.00634e+08	6.8685e+07	1.56216e+07	1.14139e+07	1.51418e+07	1.55081e+07	1.88296e+07	1.59711e+07	2.24629e+07	2.01189e+07
FALSE	Master Protein	P07901	Heat shock protein HSP 90-alpha OS=Mus musculus OX=10090 GN=Hsp90aa1 PE=1 SV=4	56	52	2487	52	733	84.7	5.01	52	cell organization and biogenesis;DNA metabolism;other metabolic processes;stress response;transport;developmental processes;other biological processes	extracellular matrix;plasma membrane;other membranes;cytosol;cytoskeleton;mitochondrion;nucleus;other cell component	signal transduction activity or receptor binding;enzyme regulator activity;cytoskeletal activity;nucleic acid binding activity;other molecular function	Pf00183, Pf02518	15519	ENSMUSG00000021270	Hsp90aa1	mmu:15519; P07901	EBV LMP1 signaling; Focal adhesion: PI3K-Akt-mTOR signaling pathway; IL-6 signaling pathway; IL-2 signaling pathway	Regulation of actin dynamics for phagocytic cup formation; Estrogen-dependent gene expression; Neutrophil degranulation; The role of GTSE1 in G2/M progression after G2 checkpoint; Regulation of necroptotic cell death; Anchoring of the basal body to the plasma membrane; Regulation of PLK1 Activity at G2/M Transition; Loss of Nlp from mitotic centrosomes; Recruitment of mitotic centrosome proteins …	32	0	0.856	0.808	0.945	0.299348	0.0427052	1	112.6	96.4	91	11.12	10.17	10.37	7.04604e+07	6.50847e+07	4.77076e+07	4.41904e+07	8.20816e+07	6.40421e+07	3.43589e+07	2.60556e+07	2.91259e+07	3.93763e+07	3.48884e+07	3.78601e+07	2.63205e+07	2.9525e+07
FALSE	Master Protein	P60843	Eukaryotic initiation factor 4A-I OS=Mus musculus OX=10090 GN=Eif4a1 PE=1 SV=1	89	43	3247	43	406	46.1	5.48	43	protein metabolism;other metabolic processes	translational apparatus;other cell component	nucleic acid binding activity;other molecular function	Pf00270, Pf00271	13681	ENSMUSG00000059796	Eif4a1	mmu:13681; P04765; P60843; Q61516	Translation factors	L13a-mediated translational silencing of Ceruloplasmin expression; GTP hydrolysis and joining of the 60S ribosomal subunit; Translation initiation complex formation; Ribosomal scanning and start codon recognition; ISG15 antiviral mechanism; Deadenylation of mRNA	8	0	1.043	0.92	0.882	1	0.866741	0.639036	101.3	105.6	93.1	11.05	9.76	7.19	6.32675e+07	5.10691e+07	3.94106e+07	3.28336e+07	8.7148e+07	7.20804e+07	4.05719e+07	2.6826e+07	3.3209e+07	4.31507e+07	4.13432e+07	3.68595e+07	2.81924e+07	3.46466e+07
FALSE	Master Protein	Q8VEK3	Heterogeneous nuclear ribonucleoprotein U OS=Mus musculus OX=10090 GN=Hnrnpu PE=1 SV=1	65	63	2676	63	800	87.9	6.24	63	cell cycle OR cell proliferation;cell organization and biogenesis;RNA metabolism OR transcription;other metabolic processes;transport;developmental processes;other biological processes	cytosol;cytoskeleton;nucleus;other cell component	cytoskeletal activity;nucleic acid binding activity;other molecular function	Pf00622, Pf02037, Pf13671	51810	ENSMUSG00000039630	Hnrnpu	G3XA10; mmu:51810; Q8VEK3; Q9R205	Mechanisms associated with pluripotency; mRNA processing	mRNA Splicing - Major Pathway; Processing of Capped Intron-Containing Pre-mRNA	4	0	0.785	1.268	1.615	0.398966	0.0459619	0.000209464	98.3	77.1	124.6	23	12.2	7.02	6.30593e+07	5.27164e+07	3.22183e+07	2.94597e+07	8.75757e+07	5.74062e+07	3.85528e+07	2.07027e+07	3.99627e+07	5.21342e+07	3.40109e+07	3.51228e+07	2.53151e+07	2.3293e+07
FALSE	Master Protein	P19001	Keratin, type I cytoskeletal 19 OS=Mus musculus OX=10090 GN=Krt19 PE=1 SV=1	92	51	4188	51	403	44.5	5.39	51	cell organization and biogenesis;developmental processes;signal transduction;other biological processes	plasma membrane;other membranes;cytoskeleton;other cell component	other molecular function	Pf00038	16669	ENSMUSG00000020911	Krt19	mmu:16669; P19001		Formation of the cornified envelope	2	0	0.776	1.201	1.548	0.966253	1	0.233313	100.8	78.2	121	48.84	30.78	20.34	7.81642e+07	8.37915e+07	4.0822e+07	3.37779e+07	1.45651e+08	1.22859e+08	1.94714e+07	1.69281e+07	2.17294e+07	2.70594e+07	4.11093e+07	3.93903e+07	2.10131e+07	2.08604e+07
FALSE	Master Protein	Q99PL5	Ribosome-binding protein 1 OS=Mus musculus OX=10090 GN=Rrbp1 PE=1 SV=2	63	80	1805	80	1605	172.8	9.33	80	transport;signal transduction	other membranes;ER/Golgi		Pf05104	81910	ENSMUSG00000027422	Rrbp1	A2AVJ8; mmu:81910; Q99PK5; Q99PK6; Q99PK7; Q99PK8; Q99PK9; Q99PL0; Q99PL1; Q99PL2; Q99PL3; Q99PL4; Q99PL5; Q9CS20			0	0	0.914	1.179	1.289	1	0.949337	0.308323	97	88.7	114.3	18.32	28.27	18.36	1.66872e+07	1.51522e+07	1.03389e+07	8.77649e+06	2.90583e+07	1.91075e+07	1.24636e+07	7.22992e+06	1.21435e+07	1.31471e+07	1.05045e+07	1.10184e+07	8.71219e+06	1.38615e+07
FALSE	Master Protein	Q60710	Deoxynucleoside triphosphate triphosphohydrolase SAMHD1 OS=Mus musculus OX=10090 GN=Samhd1 PE=1 SV=3	77	57	2093	57	658	75.8	7.93	57	cell organization and biogenesis;DNA metabolism;RNA metabolism OR transcription;other metabolic processes;stress response;developmental processes;other biological processes	plasma membrane;other membranes;nucleus;other cell component	nucleic acid binding activity;other molecular function	Pf01966, Pf07647	56045	ENSMUSG00000027639	Samhd1	E9Q0K6; F8WJE0; mmu:56045; Q3U5X2; Q543A4; Q60710; Q91VK8		Nucleotide catabolism	1	0	1.055	0.956	0.906	1	1	1	99.7	105.1	95.3	27.09	15.83	27.58	3.95058e+07	2.71596e+07	2.33325e+07	2.00472e+07	2.78582e+07	2.38893e+07	3.14432e+07	1.87829e+07	1.99965e+07	2.99283e+07	2.67012e+07	2.48044e+07	2.02926e+07	1.63106e+07
FALSE	Master Protein	Q9DCV7	Keratin, type II cytoskeletal 7 OS=Mus musculus OX=10090 GN=Krt7 PE=1 SV=1	79	44	1801	44	457	50.7	5.87	44		cytosol;cytoskeleton;other cell component		Pf00038, Pf16208	110310	ENSMUSG00000023039	Krt7	mmu:110310; Q9DCV7	EGFR1 signaling pathway	Formation of the cornified envelope	3	0	0.973	6.017	6.183	1	3.91917e-05	8.45025e-06	37.5	36.5	225.9	73.16	60.83	19.5	1.70826e+07	1.14042e+07	7.22359e+06	7.71526e+06	4.83402e+07	2.52716e+07	4.24629e+06	3.65142e+06	3.49732e+06	2.39911e+06	1.527e+07	1.2666e+07	5.77391e+06	5.45256e+06
FALSE	Master Protein	Q8BMS1	Trifunctional enzyme subunit alpha, mitochondrial OS=Mus musculus OX=10090 GN=Hadha PE=1 SV=1	71	54	1529	54	763	82.6	9.14	54	other metabolic processes;other biological processes	mitochondrion	other molecular function	Pf00378, Pf00725, Pf02737	97212	ENSMUSG00000025745	Hadha	mmu:97212; Q3TCY3; Q5U5Y5; Q8BMS1; Q8QZU4	Fatty acid beta-oxidation; Mitochondrial long chain fatty acid beta-oxidation	Beta oxidation of palmitoyl-CoA to myristoyl-CoA; Beta oxidation of hexanoyl-CoA to butanoyl-CoA; Acyl chain remodeling of CL; Beta oxidation of decanoyl-CoA to octanoyl-CoA-CoA; Beta oxidation of octanoyl-CoA to hexanoyl-CoA; Beta oxidation of myristoyl-CoA to lauroyl-CoA; Beta oxidation of lauroyl-CoA to decanoyl-CoA-CoA	9	0	0.975	1.028	1.054	1	1	0.973605	99.9	97.4	102.7	36.27	7.26	8.99	1.08059e+08	9.4277e+07	4.34314e+07	3.39765e+07	7.59144e+07	6.22172e+07	2.71434e+07	2.41385e+07	2.41776e+07	3.75123e+07	3.6819e+07	3.24719e+07	2.92022e+07	2.75154e+07
FALSE	Master Protein	Q04857	Collagen alpha-1(VI) chain OS=Mus musculus OX=10090 GN=Col6a1 PE=1 SV=1	62	58	2549	58	1025	108.4	5.36	58	cell adhesion;developmental processes;other biological processes	non-structural extracellular;extracellular matrix;plasma membrane;other membranes;other cell component	other molecular function	Pf00092, Pf01391	12833	ENSMUSG00000001119	Col6a1	mmu:12833; Q04857		ECM proteoglycans; Integrin cell surface interactions; Signaling by PDGF; Collagen degradation; Assembly of collagen fibrils and other multimeric structures; NCAM1 interactions; Collagen chain trimerization	8	0	1.066	0.927	0.87	1	0.418452	0.585688	100.2	106.8	92.9	29.52	29.42	15.42	5.88036e+07	4.14628e+07	3.82437e+07	3.86065e+07	6.91868e+07	5.40742e+07	5.40807e+07	3.63041e+07	5.19889e+07	6.17902e+07	2.43319e+07	2.27831e+07	3.71568e+07	3.12512e+07
FALSE	Master Protein	Q9CWJ9	Bifunctional purine biosynthesis protein ATIC OS=Mus musculus OX=10090 GN=Atic PE=1 SV=2	86	46	1741	46	592	64.2	6.76	46	other metabolic processes;developmental processes;other biological processes	plasma membrane;other membranes;cytosol	other molecular function	Pf01808, Pf02142	108147	ENSMUSG00000026192	Atic	mmu:108147; Q3UTQ3; Q80UH0; Q8BPF0; Q8BQV9; Q9CRI1; Q9CWJ9; Q9CZW9	Purine metabolism; One-carbon metabolism	Purine ribonucleoside monophosphate biosynthesis	3	0	0.895	0.878	0.981	0.907689	0.301322	1	108.2	96.8	95	15.85	17.7	12.27	2.14464e+07	2.17152e+07	1.40298e+07	1.5481e+07	3.35733e+07	2.36116e+07	1.2208e+07	8.2227e+06	9.0103e+06	1.03707e+07	1.38351e+07	1.30544e+07	9.75569e+06	7.839e+06
FALSE	Master Protein	P10107	Annexin A1 OS=Mus musculus OX=10090 GN=Anxa1 PE=1 SV=2	85	44	3339	44	346	38.7	7.37	44	cell-cell signaling;cell organization and biogenesis;protein metabolism;other metabolic processes;stress response;transport;developmental processes;signal transduction;other biological processes	non-structural extracellular;plasma membrane;other membranes;cytosol;cytoskeleton;mitochondrion;nucleus;other cytoplasmic organelle;other cell component	enzyme regulator activity;nucleic acid binding activity;other molecular function	Pf00191	16952	ENSMUSG00000024659	Anxa1	mmu:16952; P10107	Spinal cord injury; Prostaglandin synthesis and regulation	G alpha (i) signalling events; G alpha (q) signalling events; Formyl peptide receptors bind formyl peptides and many other ligands	5	0	0.991	1.268	1.28	1	0.0773183	0.0167837	92	91.2	116.7	15.82	7.61	26.16	9.5862e+07	9.29142e+07	9.55565e+07	8.05597e+07	1.09365e+08	9.38882e+07	6.35174e+07	5.3829e+07	6.29989e+07	5.17036e+07	6.14244e+07	5.48599e+07	5.58886e+07	5.17521e+07
FALSE	Master Protein	Q00896	Alpha-1-antitrypsin 1-3 OS=Mus musculus OX=10090 GN=Serpina1c PE=1 SV=2	64	36	9219	36	412	45.8	5.44	36	other biological processes	non-structural extracellular;ER/Golgi;other cell component	enzyme regulator activity;other molecular function	Pf00079	20702		Serpina1c	mmu:20702; P81105; Q00896; Q91V74; Q91WH5; Q91XC1		Neutrophil degranulation; Regulation of Insulin-like Growth Factor (IGF) transport and uptake by Insulin-like Growth Factor Binding Proteins (IGFBPs); Post-translational protein phosphorylation; Platelet degranulation ; COPII-mediated vesicle transport; Cargo concentration in the ER	6	0	0.872	1.638	1.878	0.786076	0.0871463	0.00200494	85.5	74.6	140	20.99	25.37	35.88	3.43146e+08	2.98823e+08	1.88414e+08	1.65706e+08	2.62848e+08	2.48328e+08	2.02727e+08	1.73499e+08	1.29453e+08	1.27539e+08	1.3762e+08	1.25507e+08	1.57374e+08	1.26343e+08
FALSE	Master Protein	P26443	Glutamate dehydrogenase 1, mitochondrial OS=Mus musculus OX=10090 GN=Glud1 PE=1 SV=1	78	48	2720	48	558	61.3	8	48	other metabolic processes;developmental processes;other biological processes	mitochondrion;ER/Golgi;other cell component	other molecular function	Pf00208, Pf02812	14661	ENSMUSG00000021794	Glud1	mmu:14661; P26443; Q8C273		Transcriptional activation of mitochondrial biogenesis; Glutamate and glutamine metabolism	2	0	1.17	1.098	0.938	0.98524	0.898988	1	91.8	107.4	100.8	12.28	13.43	19.44	6.87752e+07	5.64938e+07	4.04103e+07	3.45548e+07	9.24846e+07	5.77148e+07	4.82681e+07	2.69019e+07	3.26154e+07	4.2956e+07	3.35585e+07	3.15579e+07	4.35152e+07	4.27342e+07
FALSE	Master Protein	P97429	Annexin A4 OS=Mus musculus OX=10090 GN=Anxa4 PE=1 SV=4	84	41	2696	41	319	35.9	5.57	41	developmental processes;signal transduction;other biological processes	plasma membrane;other membranes;nucleus;other cell component	other molecular function	Pf00191	11746	ENSMUSG00000029994	Anxa4	mmu:11746; P97429; Q3UCL0	Prostaglandin synthesis and regulation		1	0	1.149	1.05	0.913	1	1	1	93.8	107.8	98.4	26.21	17.74	15.65	1.24182e+08	1.3132e+08	8.5062e+07	8.18134e+07	2.5858e+08	2.44381e+08	7.46179e+07	6.34352e+07	8.76106e+07	8.32528e+07	8.73322e+07	9.00344e+07	8.90148e+07	1.10716e+08
FALSE	Master Protein	P17751-2	Isoform 2 of Triosephosphate isomerase OS=Mus musculus OX=10090 GN=Tpi1	88	43	4689	43	299	32.2	5.74	43							Tpi1	P17751-2			0	0	1.34	0.855	0.638	0.580034	0.786772	0.0300993	93.9	125.8	80.3	46.5	35.62	25.73	9.75338e+07	8.96333e+07	6.86182e+07	7.39544e+07	8.61591e+07	7.13249e+07	5.08342e+07	4.39735e+07	1.22034e+08	4.17949e+07	5.17859e+07	9.21766e+07	5.0664e+07	1.09342e+08
FALSE	Master Protein	Q99K51	Plastin-3 OS=Mus musculus OX=10090 GN=Pls3 PE=1 SV=3	80	49	1981	49	630	70.7	5.62	49	cell organization and biogenesis;developmental processes;other biological processes	plasma membrane;other membranes;cytosol;cytoskeleton;other cell component	cytoskeletal activity;other molecular function	Pf00307, Pf13499	102866	ENSMUSG00000016382	Pls3	B1AX56; mmu:102866; Q3TUZ5; Q99K51			0	0	1.012	1.05	1.037	0.863965	0.837383	1	98	99.2	102.9	71.25	15.85	9.04	1.37315e+08	1.24449e+08	2.95531e+07	2.22718e+07	1.40237e+08	1.02063e+08	2.17981e+07	1.67157e+07	1.2705e+07	1.31236e+07	2.03719e+07	1.94726e+07	2.49366e+07	1.962e+07
FALSE	Master Protein	P14733	Lamin-B1 OS=Mus musculus OX=10090 GN=Lmnb1 PE=1 SV=3	76	60	1851	60	588	66.7	5.16	60	cell organization and biogenesis;other biological processes	other membranes;cytoskeleton;nucleus;other cell component	nucleic acid binding activity;other molecular function	Pf00038, Pf00932	16906	ENSMUSG00000024590	Lmnb1	mmu:16906; P14733; Q61791	FAS pathway and stress induction of HSP regulation	RHOF GTPase cycle; Formation of Senescence-Associated Heterochromatin Foci (SAHF); Depolymerisation of the Nuclear Lamina; RHOD GTPase cycle; Breakdown of the nuclear lamina	6	0	0.988	1.109	1.123	1	0.965932	0.609973	96.9	95.7	107.5	9.14	11.48	17.46	3.73666e+07	2.65247e+07	2.49446e+07	2.24351e+07	4.29638e+07	3.49942e+07	2.68455e+07	1.67728e+07	1.8548e+07	2.31849e+07	2.06006e+07	2.09224e+07	1.8689e+07	1.69336e+07
FALSE	Master Protein	Q8VDJ3	Vigilin OS=Mus musculus OX=10090 GN=Hdlbp PE=1 SV=1	61	76	1865	76	1268	141.7	6.87	76	other metabolic processes;transport	non-structural extracellular;cytosol;nucleus;other cell component	nucleic acid binding activity	Pf00013	110611	ENSMUSG00000034088	Hdlbp	mmu:110611; Q8VDJ3		HDL clearance	1	0	0.772	0.953	1.234	0.811911	1	0.933312	110.1	85	104.9	16.81	23.36	19.98	2.66239e+07	2.0125e+07	1.75058e+07	1.34498e+07	3.67515e+07	2.6561e+07	1.27363e+07	7.06163e+06	1.23005e+07	1.53198e+07	1.72335e+07	1.46653e+07	8.72845e+06	8.43578e+06
FALSE	Master Protein	P13020	Gelsolin OS=Mus musculus OX=10090 GN=Gsn PE=1 SV=3	62	51	2782	51	780	85.9	6.18	51	cell organization and biogenesis;protein metabolism;other metabolic processes;stress response;transport;developmental processes;signal transduction;other biological processes	non-structural extracellular;plasma membrane;other membranes;cytosol;cytoskeleton;nucleus;other cell component	cytoskeletal activity;other molecular function	Pf00626	227753	ENSMUSG00000026879	Gsn	mmu:227753; P13020; Q3UPB1; Q8R590	Regulation of actin cytoskeleton	Neutrophil degranulation; Caspase-mediated cleavage of cytoskeletal proteins	3	0	0.956	1.218	1.274	1	0.123956	0.0356167	94.5	90.4	115.1	6.96	14.08	12.08	8.98825e+07	6.83892e+07	5.92822e+07	5.09856e+07	1.22671e+08	8.35798e+07	5.70137e+07	3.7934e+07	4.60502e+07	5.5463e+07	5.42174e+07	4.78611e+07	4.3726e+07	3.96002e+07
FALSE	Master Protein	Q60854	Serpin B6 OS=Mus musculus OX=10090 GN=Serpinb6 PE=1 SV=1	88	43	3495	43	378	42.6	5.74	43	stress response;developmental processes;other biological processes	non-structural extracellular;other cell component	enzyme regulator activity;other molecular function	Pf00079	20719	ENSMUSG00000060147	Serpinb6	mmu:20719; Q60854		Neutrophil degranulation; Dissolution of Fibrin Clot	2	0	0.928	0.741	0.798	1	0.024216	0.118126	112.4	104.3	83.3	11.78	11.37	19.01	4.28544e+07	4.20176e+07	4.28625e+07	3.12858e+07	6.63619e+07	5.84615e+07	3.10015e+07	2.33366e+07	2.13065e+07	2.97372e+07	2.65136e+07	2.5465e+07	2.64453e+07	2.31009e+07
FALSE	Master Protein	Q8BH61	Coagulation factor XIII A chain OS=Mus musculus OX=10090 GN=F13a1 PE=1 SV=3	61	45	1932	45	732	83.2	5.92	45	protein metabolism;other metabolic processes;stress response	non-structural extracellular;other cell component	other molecular function	Pf00868, Pf00927, Pf01841	74145	ENSMUSG00000039109	F13a1	mmu:74145; Q3TNF9; Q8BH61; Q8BIP2		Platelet degranulation ; Common Pathway of Fibrin Clot Formation	2	0	1.184	0.892	0.754	1	0.187231	0.312115	97.5	115.5	87	40.05	28.58	26.74	5.57563e+07	5.54548e+07	2.60195e+07	2.24863e+07	4.77838e+07	3.65277e+07	2.44984e+07	1.63359e+07	2.55493e+07	5.63387e+07	2.60745e+07	2.60935e+07	1.53177e+07	1.47989e+07
FALSE	Master Protein	P70168	Importin subunit beta-1 OS=Mus musculus OX=10090 GN=Kpnb1 PE=1 SV=2	79	48	1704	48	876	97.1	4.78	48	cell cycle OR cell proliferation;cell organization and biogenesis;transport;signal transduction;other biological processes	other membranes;cytosol;ER/Golgi;nucleus;other cell component	cytoskeletal activity;other molecular function	Pf03810, Pf13513	16211	ENSMUSG00000001440	Kpnb1	mmu:16211; P70168; Q62117; Q6GTI5	Mechanisms associated with pluripotency	Neutrophil degranulation; Apoptosis induced DNA fragmentation; Regulation of cholesterol biosynthesis by SREBP (SREBF); Assembly of the ORC complex at the origin of replication; Interferon alpha/beta signaling; Initiation of Nuclear Envelope (NE) Reformation	7	0	1.213	0.993	0.819	0.376574	1	0.0836564	93.6	113.5	92.9	21.05	20.54	20	2.14369e+07	1.88245e+07	1.42124e+07	1.23657e+07	1.80319e+07	2.52397e+07	1.15756e+07	1.2373e+07	1.61296e+07	1.44217e+07	1.33765e+07	1.88793e+07	1.4005e+07	1.34429e+07
FALSE	Master Protein	O08553	Dihydropyrimidinase-related protein 2 OS=Mus musculus OX=10090 GN=Dpysl2 PE=1 SV=2	87	38	2069	38	572	62.2	6.38	38	cell organization and biogenesis;transport;developmental processes;other biological processes	plasma membrane;other membranes;cytosol;cytoskeleton;other cell component	cytoskeletal activity;other molecular function	Pf01979	12934	ENSMUSG00000022048	Dpysl2	mmu:12934; O08553; Q6P5D0	Mechanisms associated with pluripotency	Recycling pathway of L1; CRMPs in Sema3A signaling	3	0	0.903	0.909	1.008	1	0.63199	0.9446	106.7	96.3	97	17.78	18.37	12.37	6.54956e+07	4.92261e+07	2.436e+07	3.16523e+07	8.03582e+07	4.53421e+07	3.22351e+07	2.14886e+07	2.68505e+07	3.31267e+07	3.66383e+07	2.96366e+07	2.26571e+07	2.04735e+07
FALSE	Master Protein	P32921-2	Isoform 2 of Tryptophan--tRNA ligase, cytoplasmic OS=Mus musculus OX=10090 GN=Wars1	75	42	1533	42	475	53.6	7.08	42							Wars1	P32921-2			0	0	0.788	1.056	1.341	1	0.807836	0.195909	105.5	83.1	111.4	27.57	33.48	49.89	4.44011e+07	3.27382e+07	3.77784e+07	3.01736e+07	3.90777e+07	3.49041e+07	1.71656e+07	1.38842e+07	1.34073e+07	1.54972e+07	3.00743e+07	2.52245e+07	1.52399e+07	1.51762e+07
FALSE	Master Protein	Q91X72	Hemopexin OS=Mus musculus OX=10090 GN=Hpx PE=1 SV=2	79	48	4186	48	460	51.3	7.8	48	protein metabolism;other metabolic processes;transport;other biological processes	non-structural extracellular	transporter activity;other molecular function	Pf00045	15458	ENSMUSG00000030895	Hpx	mmu:15458; P97824; Q3UKP2; Q8WUP0; Q91X72		Scavenging of heme from plasma	1	0	0.901	1.483	1.646	1	0.398557	0.0912223	88.6	79.9	131.5	25.63	25.53	45.26	1.1889e+08	9.59278e+07	4.21107e+07	3.8499e+07	9.64749e+07	6.92727e+07	4.22844e+07	3.57476e+07	4.72761e+07	4.55836e+07	4.2796e+07	4.2892e+07	3.19317e+07	3.23809e+07
FALSE	Master Protein	Q9Z1Q9	Valine--tRNA ligase OS=Mus musculus OX=10090 GN=Vars1 PE=1 SV=1	57	62	1854	62	1263	140.1	7.77	62	protein metabolism;RNA metabolism OR transcription;other metabolic processes	cytosol	other molecular function	Pf00043, Pf00133, Pf08264	22321	ENSMUSG00000007029	Vars1	mmu:22321; Q9QUN2; Q9Z1Q9			0	0	1.159	0.988	0.852	1	1	0.930266	95.3	110.5	94.2	12.37	14.2	16.77	3.31033e+07	2.47513e+07	1.73519e+07	1.4587e+07	4.06014e+07	2.89344e+07	1.8532e+07	1.49177e+07	1.68312e+07	1.98721e+07	2.19386e+07	1.97592e+07	2.0121e+07	1.82157e+07
FALSE	Master Protein	P17563	Methanethiol oxidase OS=Mus musculus OX=10090 GN=Selenbp1 PE=1 SV=2	89	42	1530	42	472	52.5	6.29	42	transport;other biological processes	other membranes;cytosol;nucleus	other molecular function	Pf05694	20341	ENSMUSG00000068874	Selenbp1	mmu:20341; P17563; Q91X87	Selenium metabolism / selenoproteins		1	0	1.038	1.933	1.861	1	0.075596	0.014986	75.5	78.4	146	42.97	19.61	24.37	1.45648e+07	1.50997e+07	6.72621e+06	5.67257e+06	2.42988e+07	2.23565e+07	3.92446e+06	3.54105e+06	5.70189e+06	5.47637e+06	7.09661e+06	6.14411e+06	7.00857e+06	4.99569e+06
FALSE	Master Protein	E9Q7G0	Nuclear mitotic apparatus protein 1 OS=Mus musculus OX=10090 GN=Numa1 PE=1 SV=1	51	86	1092	86	2094	235.5	5.87	86	cell cycle OR cell proliferation;cell organization and biogenesis;other biological processes	plasma membrane;other membranes;cytosol;cytoskeleton;ER/Golgi;nucleus;other cell component	cytoskeletal activity;other molecular function		101706	ENSMUSG00000066306	Numa1	E9Q7G0; mmu:101706; Q80Y35		Recruitment of NuMA to mitotic centrosomes; Mitotic Prophase	2	0	1.023	1.291	1.262	1	0.342772	0.137271	90.5	92.6	116.9	25.82	15.79	12.05	1.35343e+07	9.8886e+06	7.72766e+06	6.92677e+06	2.55592e+07	1.61117e+07	6.50319e+06	4.16816e+06	6.39613e+06	6.57592e+06	6.7275e+06	7.94133e+06	5.27415e+06	5.93957e+06
FALSE	Master Protein	Q9D1A2	Cytosolic non-specific dipeptidase OS=Mus musculus OX=10090 GN=Cndp2 PE=1 SV=1	76	38	1617	38	475	52.7	5.66	38	protein metabolism	cytosol;nucleus	other molecular function	Pf01546, Pf07687	66054	ENSMUSG00000024644	Cndp2	mmu:66054; Q3TA80; Q3TI32; Q3U7B9; Q99PV1; Q9D1A2		Paracetamol ADME; Glutathione synthesis and recycling	2	0	1.066	0.807	0.756	1	0.044036	0.00886944	104.4	111.3	84.2	18.64	19.7	8.13	5.79693e+07	5.68027e+07	4.51713e+07	4.17001e+07	7.43914e+07	5.06998e+07	4.63882e+07	3.68205e+07	4.86272e+07	4.90842e+07	5.93992e+07	5.17621e+07	3.86999e+07	3.54789e+07
FALSE	Master Protein	Q61176	Arginase-1 OS=Mus musculus OX=10090 GN=Arg1 PE=1 SV=1	95	38	3287	38	323	34.8	7.01	38	other metabolic processes;stress response;developmental processes;other biological processes	non-structural extracellular;other membranes;cytosol;mitochondrion;other cell component	other molecular function	Pf00491	11846	ENSMUSG00000019987	Arg1	mmu:11846; Q3TB74; Q3UEL0; Q4FK78; Q61176; Q80VI4	Spinal cord injury	Neutrophil degranulation; Urea cycle	3	0	1.087	0.623	0.573	1	0.312733	0.0776021	110.7	120.3	69	55.83	36.32	46.55	4.24067e+07	6.03846e+07	8.50786e+07	7.48438e+07	1.05857e+08	9.01751e+07	5.09954e+07	5.22536e+07	1.24237e+08	1.40159e+08	1.14842e+08	9.22832e+07	6.3713e+07	5e+07
FALSE	Master Protein	P40124	Adenylyl cyclase-associated protein 1 OS=Mus musculus OX=10090 GN=Cap1 PE=1 SV=4	89	48	2222	48	474	51.5	7.52	48	cell organization and biogenesis;transport;signal transduction;other biological processes	non-structural extracellular;plasma membrane;other membranes;cytosol;cytoskeleton;other cell component	cytoskeletal activity;other molecular function	Pf01213, Pf08603	12331	ENSMUSG00000028656	Cap1	mmu:12331; P40124; Q8BPT7	Insulin signaling	Neutrophil degranulation	2	0	0.913	0.711	0.779	1	0.0773183	0.172623	114.4	104.4	81.3	11.43	17.65	22.35	7.96252e+07	9.21925e+07	7.59805e+07	5.79699e+07	1.12536e+08	1.03229e+08	4.99496e+07	4.44984e+07	5.5815e+07	6.31291e+07	6.54195e+07	5.76579e+07	4.48215e+07	3.74991e+07
FALSE	Master Protein	Q8R081	Heterogeneous nuclear ribonucleoprotein L OS=Mus musculus OX=10090 GN=Hnrnpl PE=1 SV=2	80	38	2026	38	586	63.9	8.1	38	RNA metabolism OR transcription;other metabolic processes;stress response;other biological processes	cytosol;nucleus;other cell component	nucleic acid binding activity	Pf00076, Pf11835, Pf13893	15388	ENSMUSG00000015165	Hnrnpl	mmu:15388; O54789; Q499X2; Q8K0S7; Q8R081	mRNA processing	mRNA Splicing - Major Pathway; Processing of Capped Intron-Containing Pre-mRNA	3	0	0.942	0.958	1.017	1	1	1	103.5	97.4	99.1	25.95	11.02	15.19	3.18063e+07	2.16568e+07	1.80908e+07	1.4451e+07	5.21434e+07	3.52591e+07	2.16469e+07	1.54685e+07	2.50259e+07	2.8626e+07	2.13316e+07	1.80539e+07	17507090	1.91521e+07
FALSE	Master Protein	A6X935	Inter alpha-trypsin inhibitor, heavy chain 4 OS=Mus musculus OX=10090 GN=Itih4 PE=1 SV=2	63	49	1298	49	942	104.6	6.4	49	other metabolic processes;stress response;other biological processes	non-structural extracellular;plasma membrane;other membranes;other cell component	enzyme regulator activity	Pf00092, Pf06668, Pf08487	16427	ENSMUSG00000021922	Itih4	A6X935; mmu:16427; O54882; Q505P8; Q8C7G9; Q8C7K5; Q91W60; Q9DBK8		Platelet degranulation	1	0	0.851	1.242	1.46	1	1	0.530303	97	82.5	120.5	36.32	18.69	38.22	2.30116e+07	1.58203e+07	3.24002e+07	2.54262e+07	2.2743e+07	1.792e+07	1.69421e+07	1.30923e+07	1.05329e+07	1.56721e+07	1.2179e+07	1.20812e+07	1.0903e+07	9.95528e+06
FALSE	Master Protein	Q922U2	Keratin, type II cytoskeletal 5 OS=Mus musculus OX=10090 GN=Krt5 PE=1 SV=1	69	42	1330	42	580	61.7	7.75	42		plasma membrane;other membranes;cytoskeleton;other cell component	other molecular function	Pf00038, Pf16208	110308	ENSMUSG00000061527	Krt5	mmu:110308; Q920F2; Q922U2		Formation of the cornified envelope; Type I hemidesmosome assembly	3	0	2.977	0.887	0.298	0.34304	0.566175	0.00518271	61.7	183.6	54.7	69.3	35.94	33.15	2.34993e+07	2.18314e+07	1.46656e+07	1.17996e+07	8.86907e+07	6.60242e+07	4.57971e+07	3.4573e+07	6.35237e+06	6.3969e+06	1.96239e+07	1.91712e+07	2.40222e+07	2.22561e+07
FALSE	Master Protein	Q62318	Transcription intermediary factor 1-beta OS=Mus musculus OX=10090 GN=Trim28 PE=1 SV=3	72	45	1260	45	834	88.8	5.77	45	cell organization and biogenesis;protein metabolism;DNA metabolism;other metabolic processes;stress response;developmental processes;signal transduction;other biological processes	nucleus;other cell component	nucleic acid binding activity;kinase activity;other molecular function	Pf00628, Pf00643, Pf14634	21849	ENSMUSG00000005566	Trim28	mmu:21849; P70391; Q62318; Q8C283; Q99PN4	Mechanisms associated with pluripotency	Generic Transcription Pathway	2	0	0.793	1.182	1.491	1	0.549093	0.0912923	100.9	79.9	119.2	19.5	22.66	16.86	2.07923e+07	2.98575e+07	2.08588e+07	1.75703e+07	3.30989e+07	2.62442e+07	1.20326e+07	8.30384e+06	1.37275e+07	1.61251e+07	1.07552e+07	1.39166e+07	1.01557e+07	1.00815e+07
FALSE	Master Protein	O70475	UDP-glucose 6-dehydrogenase OS=Mus musculus OX=10090 GN=Ugdh PE=1 SV=1	91	47	1565	47	493	54.8	7.56	47	cell organization and biogenesis;protein metabolism;other metabolic processes;developmental processes	cytosol;nucleus	other molecular function	Pf00984, Pf03720, Pf03721	22235	ENSMUSG00000029201	Ugdh	mmu:22235; O70475	Glucuronidation	Formation of the active cofactor, UDP-glucuronate	2	0	1.095	0.794	0.725	1	0.307502	0.158279	103.8	113.7	82.5	14.67	27.45	7.01	6.22883e+07	4.72541e+07	3.03792e+07	2.86225e+07	8.47088e+07	5.79601e+07	3.85527e+07	2.54792e+07	3.15319e+07	4.05142e+07	1.91755e+07	1.83458e+07	3.00331e+07	3.33526e+07
FALSE	Master Protein	P35700	Peroxiredoxin-1 OS=Mus musculus OX=10090 GN=Prdx1 PE=1 SV=1	96	32	4336	32	199	22.2	8.12	32	cell cycle OR cell proliferation;other metabolic processes;stress response;other biological processes	cytosol;mitochondrion;nucleus;other cytoplasmic organelle;other cell component	other molecular function	Pf00578, Pf10417	18477	ENSMUSG00000028691	Prdx1	mmu:18477; P35700; Q3UBV4; Q9CWI2	Oxidative stress and redox pathway	Detoxification of Reactive Oxygen Species; KEAP1-NFE2L2 pathway; TP53 Regulates Metabolic Genes	4	0	0.966	1.188	1.23	1	0.421965	0.50361	95.1	91.9	113	25.16	16.7	33.94	5.08811e+07	4.31913e+07	2.56315e+07	2.38922e+07	7.21721e+07	4.42967e+07	4.10287e+07	1.67071e+07	1.4034e+07	2.85793e+07	2.16122e+07	2.13331e+07	2.47986e+07	2.54877e+07
FALSE	Master Protein	P63101	14-3-3 protein zeta/delta OS=Mus musculus OX=10090 GN=Ywhaz PE=1 SV=1	95	40	3609	40	245	27.8	4.79	40	cell-cell signaling;cell organization and biogenesis;protein metabolism;other metabolic processes;stress response;transport;developmental processes;signal transduction;other biological processes	cytosol;nucleus;other cell component	other molecular function	Pf00244	22631	ENSMUSG00000022285	Ywhaz	mmu:22631; P35215; P63101; P70197; P97286; Q3TSF1; Q5EBQ1	IL-5 signaling pathway; IL-3 signaling pathway; Myometrial relaxation and contraction pathways; Alpha 6 beta 4 integrin signaling pathway; Calcium regulation in cardiac cells	Interleukin-3, Interleukin-5 and GM-CSF signaling; TP53 Regulates Metabolic Genes; Activation of BAD and translocation to mitochondria ; RHO GTPases activate PKNs; Chk1/Chk2(Cds1) mediated inactivation of Cyclin B:Cdk1 complex; Rap1 signalling; GP1b-IX-V activation signalling; Deactivation of the beta-catenin transactivating complex; Regulation of localization of FOXO transcription factors; NOTCH…	16	0	1.022	0.849	0.831	1	0.78359	0.553085	104.5	106.8	88.7	15.86	11.82	12.41	1.55288e+08	1.4846e+08	1.34191e+08	1.09995e+08	2.07974e+08	1.56356e+08	1.14194e+08	4.63076e+07	7.69936e+07	1.06797e+08	1.04062e+08	9.44107e+07	9.8761e+07	9.04154e+07
FALSE	Master Protein	Q9D0F9	Phosphoglucomutase-1 OS=Mus musculus OX=10090 GN=Pgm1 PE=1 SV=4	85	46	1861	46	562	61.4	6.57	46	other metabolic processes	cytosol;cytoskeleton;other cell component	other molecular function	Pf02878, Pf02879, Pf02880	72157	ENSMUSG00000025791	Pgm1	mmu:72157; Q3UGE3; Q922D6; Q9D0F9	Glucuronidation; Purine metabolism; Glycogen metabolism	Neutrophil degranulation; Glycogen synthesis	5	0	1.016	0.807	0.794	1	0.0394175	0.0912223	106.3	108	85.8	34.14	13.59	12.03	2.73026e+07	2.72356e+07	3.94436e+07	2.9248e+07	3.5378e+07	2.55973e+07	1.48477e+07	1.35072e+07	1.40754e+07	1.30891e+07	1.52916e+07	1.29555e+07	1.74691e+07	1.18018e+07
FALSE	Master Protein	P19324	Serpin H1 OS=Mus musculus OX=10090 GN=Serpinh1 PE=1 SV=3	85	38	2474	38	417	46.5	8.82	38	cell organization and biogenesis;protein metabolism;other metabolic processes;developmental processes;other biological processes	non-structural extracellular;other membranes;ER/Golgi;other cell component	enzyme regulator activity;other molecular function	Pf00079	12406	ENSMUSG00000070436	Serpinh1	mmu:12406; P19324; Q5U4D0	Endochondral ossification	Collagen biosynthesis and modifying enzymes	2	0	1.13	1.265	1.12	1	0.764934	0.902703	88.4	99.9	111.8	25.19	12.27	28.86	1.09005e+08	9.22717e+07	7.3052e+07	6.68258e+07	1.04943e+08	9.17738e+07	8.73378e+07	6.07328e+07	9.52279e+07	8.94485e+07	7.96298e+07	7.71952e+07	7.37932e+07	6.30797e+07
FALSE	Master Protein	P42932	T-complex protein 1 subunit theta OS=Mus musculus OX=10090 GN=Cct8 PE=1 SV=3	76	44	1771	44	548	59.5	5.62	44	cell organization and biogenesis;transport;other biological processes	cytosol;cytoskeleton;nucleus;other cell component	other molecular function	Pf00118	12469	ENSMUSG00000025613	Cct8	mmu:12469; P42932		Neutrophil degranulation; BBSome-mediated cargo-targeting to cilium; Cooperation of PDCL (PhLP1) and TRiC/CCT in G-protein beta folding; Association of TriC/CCT with target proteins during biosynthesis	4	0	0.969	1.695	1.75	1	3.91917e-05	3.42021e-06	81.9	79.3	138.8	12.88	14.19	15.91	2.95855e+07	2.59766e+07	1.7988e+07	1.53447e+07	4.29619e+07	3.09e+07	1.54446e+07	1.09046e+07	1.26831e+07	1.6591e+07	1.57122e+07	1.39295e+07	1.18314e+07	1.4204e+07
FALSE	Master Protein	P17427	AP-2 complex subunit alpha-2 OS=Mus musculus OX=10090 GN=Ap2a2 PE=1 SV=2	64	53	1627	53	938	104	6.93	53	transport;other biological processes	plasma membrane;other membranes;ER/Golgi;other cell component	other molecular function	Pf01602, Pf02296, Pf02883	11772	ENSMUSG00000002957	Ap2a2	mmu:11772; P17427; Q8C2J5; Q921V0		Neutrophil degranulation; Cargo recognition for clathrin-mediated endocytosis; MHC class II antigen presentation; Recycling pathway of L1; LDL clearance; Trafficking of GluR2-containing AMPA receptors; Retrograde neurotrophin signalling; WNT5A-dependent internalization of FZD4; WNT5A-dependent internalization of FZD2, FZD5 and ROR2; VLDLR internalisation and degradation	11	0	1.15	1.107	0.963	1	1	0.99268	92.1	105.9	102	21.77	20.97	24.3	2.783e+07	2.35445e+07	2.01073e+07	1.96083e+07	2.59037e+07	2.31845e+07	2.55298e+07	1.49876e+07	2.10731e+07	1.62722e+07	1.78721e+07	1.97436e+07	1.35755e+07	1.75797e+07
FALSE	Master Protein	O08529	Calpain-2 catalytic subunit OS=Mus musculus OX=10090 GN=Capn2 PE=1 SV=4	66	50	1476	50	700	79.8	4.96	50	protein metabolism;other metabolic processes;stress response;developmental processes;other biological processes	plasma membrane;other membranes;cytosol;mitochondrion;ER/Golgi;nucleus;other cytoplasmic organelle;other cell component	cytoskeletal activity;other molecular function	Pf00648, Pf01067, Pf13833	12334	ENSMUSG00000026509	Capn2	mmu:12334; O08529; O35518; O54843	Alzheimer's disease; Integrin-mediated cell adhesion	Degradation of the extracellular matrix	3	0	1.137	0.866	0.761	0.984826	0.606293	0.0655327	99.9	113.6	86.5	13.3	17.75	21.39	2.58234e+07	2.13002e+07	1.77885e+07	1.37471e+07	2.80346e+07	2.64554e+07	1.90736e+07	1.09117e+07	1.63556e+07	1.78804e+07	1.72077e+07	1.75474e+07	2.09239e+07	1.64368e+07
FALSE	Master Protein	O55029	Coatomer subunit beta' OS=Mus musculus OX=10090 GN=Copb2 PE=1 SV=2	75	61	1271	61	905	102.4	5.3	61	transport	other membranes;cytosol;ER/Golgi	other molecular function	Pf00400, Pf04053	50797	ENSMUSG00000032458	Copb2	mmu:50797; O55029; Q3U5Z9		COPI-dependent Golgi-to-ER retrograde traffic; COPI-mediated anterograde transport	2	0	1.15	0.972	0.845	0.629294	1	0.280687	96.1	110.5	93.4	13.85	10.22	9.62	2.67072e+07	1.63427e+07	1.7109e+07	1.17505e+07	2.81281e+07	2.01021e+07	1.59231e+07	9.43052e+06	1.20108e+07	1.53927e+07	1.40059e+07	1.09064e+07	1.41938e+07	1.1941e+07
FALSE	Master Protein	P80314	T-complex protein 1 subunit beta OS=Mus musculus OX=10090 GN=Cct2 PE=1 SV=4	81	42	1583	42	535	57.4	6.4	42	cell organization and biogenesis;transport;other biological processes	cytosol;cytoskeleton;other cell component	other molecular function	Pf00118	12461	ENSMUSG00000034024	Cct2	mmu:12461; P80314; Q9R1U0		Neutrophil degranulation; RHOBTB2 GTPase cycle; BBSome-mediated cargo-targeting to cilium; Cooperation of PDCL (PhLP1) and TRiC/CCT in G-protein beta folding; Association of TriC/CCT with target proteins during biosynthesis; RHOBTB1 GTPase cycle	6	0	0.975	0.872	0.895	1	0.0394175	0.0945448	105.4	102.7	91.9	7.96	5.84	7.1	6.71671e+07	6.17981e+07	5.46264e+07	4.88473e+07	9.05112e+07	7.3035e+07	3.96873e+07	2.76114e+07	3.76804e+07	4.03423e+07	4.11101e+07	3.96617e+07	3.67693e+07	3.52734e+07
FALSE	Master Protein	Q3U7R1	Extended synaptotagmin-1 OS=Mus musculus OX=10090 GN=Esyt1 PE=1 SV=2	66	61	1338	61	1092	121.5	5.95	61	cell organization and biogenesis;transport	plasma membrane;other membranes;ER/Golgi	other molecular function	Pf00168, Pf17047	23943	ENSMUSG00000025366	Esyt1	mmu:23943; Q3U7R1; Q8C8R1; Q91X62; Q9CVH0; Q9Z1X5; Q9Z1X6		RAC1 GTPase cycle; RHOG GTPase cycle; RAC2 GTPase cycle; RAC3 GTPase cycle; RHOD GTPase cycle; RHOF GTPase cycle; Glycosphingolipid metabolism	7	0	0.891	0.709	0.795	1	0.560469	0.346108	115.4	102.8	81.8	31.08	28.13	35.59	3.60756e+06	7.78141e+06	8.26185e+06	8.45131e+06	9.74268e+06	6.49196e+06	5.9262e+06	5.28362e+06	5.90037e+06	7.16142e+06	5.68586e+06	4.80334e+06	7.14456e+06	4.39646e+06
FALSE	Master Protein	Q99JY9	Actin-related protein 3 OS=Mus musculus OX=10090 GN=Actr3 PE=1 SV=3	83	33	2257	33	418	47.3	5.88	33	cell cycle OR cell proliferation;cell organization and biogenesis;stress response;developmental processes;other biological processes	other membranes;cytoskeleton;ER/Golgi;nucleus;other cell component	cytoskeletal activity;other molecular function	Pf00022	74117	ENSMUSG00000026341	Actr3	mmu:74117; Q99JY9; Q9DC56		Regulation of actin dynamics for phagocytic cup formation; Clathrin-mediated endocytosis; EPHB-mediated forward signaling; RHO GTPases Activate WASPs and WAVEs	4	0	0.906	0.842	0.929	0.954647	0.161891	0.8229	109.2	98.9	91.9	15.74	18.75	24.66	6.42482e+07	5.95447e+07	3.66775e+07	3.55987e+07	6.88217e+07	5.62208e+07	3.0829e+07	1.99628e+07	3.45313e+07	4.12503e+07	3.77455e+07	3.51091e+07	22221554	2.81636e+07
FALSE	Master Protein	P35564	Calnexin OS=Mus musculus OX=10090 GN=Canx PE=1 SV=1	67	51	2354	51	591	67.2	4.64	51	protein metabolism;other metabolic processes;stress response;transport;other biological processes	plasma membrane;other membranes;ER/Golgi;translational apparatus;other cell component	signal transduction activity or receptor binding;other molecular function	Pf00262	12330	ENSMUSG00000020368	Canx	mmu:12330; P35564		MHC class II antigen presentation; Antigen Presentation: Folding, assembly and peptide loading of class I MHC; Calnexin/calreticulin cycle	3	0	1.101	0.814	0.739	0.856016	1	0.159979	102.9	113.3	83.8	24.23	17.54	19.16	6.63579e+07	5.96608e+07	3.42251e+07	2.95682e+07	8.82756e+07	7.86787e+07	3.05026e+07	2.21026e+07	4.61944e+07	4.7889e+07	5.96183e+07	4.65935e+07	4.46588e+07	3.35936e+07
FALSE	Master Protein	Q60864	Stress-induced-phosphoprotein 1 OS=Mus musculus OX=10090 GN=Stip1 PE=1 SV=1	68	54	1809	54	543	62.5	6.8	54	other biological processes	cytosol;nucleus;other cell component	other molecular function	Pf00515, Pf17830	20867	ENSMUSG00000024966	Stip1	mmu:20867; Q3TT16; Q60864; Q8BPH3; Q99L66		RND1 GTPase cycle; HSP90 chaperone cycle for steroid hormone receptors (SHR) in the presence of ligand	2	0	0.965	1.118	1.159	1	1	0.867948	97.3	93.9	108.8	21.94	20.94	17.55	2.31944e+07	2.03953e+07	1.55055e+07	1.33277e+07	2.15826e+07	1.75699e+07	1.00499e+07	5.27977e+06	7.97176e+06	9.77517e+06	1.17226e+07	8.29012e+06	8.22008e+06	9.50551e+06
FALSE	Master Protein	Q8C3V4	Signal transducer and activator of transcription OS=Mus musculus OX=10090 GN=Stat1 PE=1 SV=1	65	49	1176	49	749	87.3	5.71	49	signal transduction;other biological processes	nucleus;other cell component	nucleic acid binding activity;other molecular function	Pf00017, Pf01017, Pf02864, Pf02865, Pf12162	20846	ENSMUSG00000026104	Stat1	E9QK78; Q8C3V4	IL-9 signaling pathway; TGF-beta signaling pathway; EPO receptor signaling; Type II interferon signaling (IFNG); Endochondral ossification; IL-5 signaling pathway; Chemokine signaling pathway; IL-7 signaling pathway; p38 Mapk signaling pathway; IL-3 signaling pathway; IL-6 signaling pathway; Kit receptor signaling pathway; Adipogenesis genes; IL-2 signaling pathway; EGFR1 signaling pathway		15	0	0.796	0.683	0.858	1	1	1	121	96.3	82.7	22.94	41.02	51.76	1.40633e+07	9.26708e+06	8.35004e+06	1.07179e+07	1.14808e+07	7.28227e+06	8.89156e+06	5.97178e+06	7.0232e+06	8.44138e+06	1.22675e+07	1.06629e+07	5.0579e+06	5.79322e+06
FALSE	Master Protein	P08249	Malate dehydrogenase, mitochondrial OS=Mus musculus OX=10090 GN=Mdh2 PE=1 SV=3	87	33	3056	33	338	35.6	8.68	33	other metabolic processes	other membranes;mitochondrion;other cell component	other molecular function	Pf00056, Pf02866	17448	ENSMUSG00000019179	Mdh2	mmu:17448; P08249; Q0QF44; Q8CF79; Q8R1P0	Glycolysis and gluconeogenesis; TCA cycle	Gluconeogenesis; Citric acid cycle (TCA cycle)	4	0	1.157	1.055	0.912	1	1	1	93.4	108.1	98.5	17.52	18.43	5.84	1.4314e+08	1.32482e+08	9.18589e+07	6.96785e+07	1.86922e+08	1.55525e+08	6.93318e+07	4.34425e+07	5.38751e+07	7.43659e+07	6.13933e+07	5.18034e+07	8.11159e+07	7.55207e+07
FALSE	Master Protein	Q9WTI7-3	Isoform 3 of Unconventional myosin-Ic OS=Mus musculus OX=10090 GN=Myo1c	65	64	1628	64	1044	119.8	9.39	64							Myo1c	Q9WTI7-3			0	0	1.167	0.994	0.851	0.984826	1	0.873085	94.9	110.8	94.3	24.03	13.03	11.95	2.00595e+07	1.67178e+07	9.66045e+06	9.06418e+06	2.82453e+07	2.25995e+07	1.85121e+07	6.9782e+06	9.96582e+06	1.10136e+07	1.36606e+07	1.02188e+07	1.35541e+07	9.99167e+06
FALSE	Master Protein	P17710	Hexokinase-1 OS=Mus musculus OX=10090 GN=Hk1 PE=1 SV=3	58	60	1496	60	974	108.2	6.8	60	protein metabolism;other metabolic processes;stress response;other biological processes	plasma membrane;other membranes;cytosol;mitochondrion;other cell component	kinase activity;other molecular function	Pf00349, Pf03727	15275	ENSMUSG00000037012	Hk1	E9PXQ3; P17710; Q61659; Q64476; Q64479	Glucuronidation; Glycolysis and gluconeogenesis	Glycolysis	3	0	1.313	1.354	1.031	0.116437	0.0127635	1	81.8	107.4	110.8	19.01	19.64	17.39	7.09962e+06	4.70111e+06	5.85647e+06	6.29975e+06	7.61455e+06	8.60356e+06	6.09353e+06	4.46293e+06	4.57217e+06	5.39997e+06	4.22816e+06	5.71408e+06	6.37897e+06	6.33623e+06
FALSE	Master Protein	P62806	Histone H4 OS=Mus musculus OX=10090 GN=H4c1 PE=1 SV=2	70	22	9581	22	103	11.4	11.36	22	cell organization and biogenesis;RNA metabolism OR transcription;other metabolic processes;other biological processes	nucleus;other cell component	nucleic acid binding activity;other molecular function	Pf15511	100041230; 319155; 319156; 319157; 319158; 319159; 319160; 319161; 320332; 326619; 326620; 69386; 97122	ENSMUSG00000060093; ENSMUSG00000060639; ENSMUSG00000060678; ENSMUSG00000060981; ENSMUSG00000061482; ENSMUSG00000064288; ENSMUSG00000067455; ENSMUSG00000069266; ENSMUSG00000069274; ENSMUSG00000069305; ENSMUSG00000069306; ENSMUSG00000091405; ENSMUSG00000096010	H4c1; H4c11; H4c12; H4c14; H4c2; H4c3; H4c4; H4c6; H4c8; H4c9; H4f16; Hist1h4m	A0AUM5; A4FUP8; A4QMY0; mmu:100041230; mmu:319155; mmu:319156; mmu:319157; mmu:319158; mmu:319159; mmu:319160; mmu:319161; mmu:320332; mmu:326619; mmu:326620; mmu:69386; mmu:97122; P02304; P02305; P62806; Q0VDL9; Q2M2Q5; Q5T006; Q6PDS7; Q811M0; Q9D0C9; Q9D6Q8	Type II interferon signaling (IFNG)	SUMOylation of chromatin organization proteins; HDACs deacetylate histones; RUNX1 regulates genes involved in megakaryocyte differentiation and platelet function; Estrogen-dependent gene expression; Assembly of the ORC complex at the origin of replication; RMTs methylate histone arginines; Nonhomologous End-Joining (NHEJ); Senescence-Associated Secretory Phenotype (SASP); Transcriptional regulati…	30	0	1.12	1.222	1.092	1	0.675122	1	89.8	100.5	109.7	30.3	16.21	28.04	1.57711e+08	1.32125e+08	1.11531e+08	1.01805e+08	2.00423e+08	8.73734e+07	1.73092e+08	9.32873e+07	7.02957e+07	7.85406e+07	8.99102e+07	9.29132e+07	9.69467e+07	1.10324e+08
FALSE	Master Protein	Q8K2B3	Succinate dehydrogenase [ubiquinone] flavoprotein subunit, mitochondrial OS=Mus musculus OX=10090 GN=Sdha PE=1 SV=1	73	41	1604	41	664	72.5	7.37	41	other metabolic processes;developmental processes	other membranes;mitochondrion;nucleus	other molecular function	Pf00890, Pf02910	66945	ENSMUSG00000021577	Sdha	mmu:66945; Q0QF19; Q3UH25; Q3UKP7; Q3V4B1; Q8K2B3; Q921P5; Q9Z1Z4	Electron transport chain; TCA cycle	Citric acid cycle (TCA cycle)	3	0	1.073	1.086	1.012	1	1	1	95	101.9	103.1	22.82	10.46	10.95	4.05712e+07	3.68608e+07	1.72913e+07	1.72645e+07	4.8551e+07	3.40805e+07	1.55069e+07	1.15508e+07	1.38684e+07	1.70697e+07	1.70681e+07	1.5626e+07	1.7952e+07	1.63613e+07
FALSE	Master Protein	P16015	Carbonic anhydrase 3 OS=Mus musculus OX=10090 GN=Ca3 PE=1 SV=3	92	28	3217	28	260	29.3	7.37	28	other metabolic processes;stress response;other biological processes	cytosol	other molecular function	Pf00194	12350	ENSMUSG00000027559	Ca3	mmu:12350; P16015; Q9ERN8		Reversible hydration of carbon dioxide	1	0	0.692	0.496	0.716	1	0.136269	0.631484	137.1	94.9	68	48.32	26.01	56.32	2.88764e+08	2.91238e+08	1.41209e+08	1.22401e+08	1.30862e+08	8.55998e+07	1.089e+08	9.30717e+07	5.41525e+07	5.58135e+07	4.70324e+07	4.24415e+07	7.58989e+07	7.27638e+07
FALSE	Master Protein	O88844	Isocitrate dehydrogenase [NADP] cytoplasmic OS=Mus musculus OX=10090 GN=Idh1 PE=1 SV=2	87	45	2497	45	414	46.6	7.17	45	other metabolic processes;stress response;developmental processes;other biological processes	cytosol;mitochondrion;other cytoplasmic organelle;other cell component	other molecular function	Pf00180	15926	ENSMUSG00000025950	Idh1	mmu:15926; O88844; Q3UAV7	Glutathione metabolism; Oxidative stress and redox pathway; Glutathione and one-carbon metabolism	Neutrophil degranulation; Peroxisomal protein import; NADPH regeneration	6	0	1.074	0.95	0.885	1	0.817815	0.6704	99.2	106.5	94.3	14.95	20.04	13.37	5.24055e+07	4.65125e+07	2.62476e+07	2.30788e+07	6.07653e+07	4.44666e+07	2.3518e+07	1.83588e+07	2.33376e+07	2.34165e+07	2.66764e+07	2.47905e+07	2.06766e+07	2.19155e+07
FALSE	Master Protein	Q8BMK4	Cytoskeleton-associated protein 4 OS=Mus musculus OX=10090 GN=Ckap4 PE=1 SV=2	76	46	1696	46	575	63.7	5.64	46		plasma membrane;other membranes;cytosol;cytoskeleton;ER/Golgi;nucleus;other cell component			216197	ENSMUSG00000046841	Ckap4	B2RRB4; mmu:216197; Q8BMK4; Q8BTK8; Q8R3F2		Neutrophil degranulation; Regulation of Insulin-like Growth Factor (IGF) transport and uptake by Insulin-like Growth Factor Binding Proteins (IGFBPs); Post-translational protein phosphorylation; RND2 GTPase cycle; RND3 GTPase cycle; Surfactant metabolism	6	0	1.125	1.247	1.109	0.906775	0.224167	0.978051	89	100.1	111	30.49	36.7	19.7	2.28477e+07	1.89115e+07	8.94269e+06	9.74643e+06	2.401e+07	1.38997e+07	1.54988e+07	1.18495e+07	1.50795e+07	1.94466e+07	1.48073e+07	1.73887e+07	1.40537e+07	1.30225e+07
FALSE	Master Protein	Q06890	Clusterin OS=Mus musculus OX=10090 GN=Clu PE=1 SV=1	60	36	2996	36	448	51.6	5.67	36	cell cycle OR cell proliferation;cell organization and biogenesis;protein metabolism;other metabolic processes;stress response;transport;developmental processes;signal transduction;other biological processes	non-structural extracellular;other membranes;cytosol;cytoskeleton;mitochondrion;ER/Golgi;nucleus;other cell component	signal transduction activity or receptor binding;cytoskeletal activity;other molecular function	Pf01093	12759	ENSMUSG00000022037	Clu	mmu:12759; Q06890		Regulation of Complement cascade; Platelet degranulation ; Antimicrobial peptides; Terminal pathway of complement	4	0	1.321	1.588	1.203	0.257173	0.00381416	0.393659	76.7	101.4	121.9	24.58	12.71	16.77	6.18495e+07	5.0885e+07	4.36016e+07	4.3153e+07	9.53614e+07	5.64665e+07	5.69854e+07	5.29956e+07	3.53636e+07	3.83146e+07	5.50612e+07	5.45275e+07	5.9782e+07	4.72394e+07
FALSE	Master Protein	E9Q3X0	Major vault protein OS=Mus musculus OX=10090 GN=Mvp PE=1 SV=1	71	50	1598	50	870	96.8	5.64	50	signal transduction;other biological processes	cytosol;cytoskeleton;nucleus;other cell component	other molecular function	Pf01505, Pf11978, Pf17794, Pf17795, Pf17796	78388	ENSMUSG00000030681	Mvp	E9Q3X0; mmu:78388			0	0	0.973	0.76	0.781	1	0.0588068	0.133369	109.8	106.8	83.4	26.76	17.61	23.87	1.8011e+07	2.11615e+07	1.1681e+07	9.51777e+06	2.98896e+07	2.24897e+07	1.30537e+07	9.95209e+06	1.92871e+07	1.39796e+07	1.58186e+07	1.17802e+07	8.45623e+06	7.01766e+06
FALSE	Master Protein	P11983	T-complex protein 1 subunit alpha OS=Mus musculus OX=10090 GN=Tcp1 PE=1 SV=3	83	40	1479	40	556	60.4	6.16	40	transport;other biological processes	cytosol;cytoskeleton;ER/Golgi;other cell component	other molecular function	Pf00118	21454	ENSMUSG00000068039	Tcp1	mmu:21454; P11983; P11984; Q3TJ96; Q3TKU1; Q3U5T8; Q3U7I8; Q3UAA8; Q3UB80; Q3UE48		BBSome-mediated cargo-targeting to cilium; Cooperation of PDCL (PhLP1) and TRiC/CCT in G-protein beta folding; Association of TriC/CCT with target proteins during biosynthesis	3	0	1.092	0.95	0.87	1	1	0.908337	98.6	107.7	93.7	9.51	17.13	20.38	3.49363e+07	3.47773e+07	2.67819e+07	2.28936e+07	4.8734e+07	4.38409e+07	2.326e+07	1.98648e+07	2.42899e+07	2.6243e+07	1.98384e+07	2.1343e+07	17422591	1.70375e+07
FALSE	Master Protein	P17742	Peptidyl-prolyl cis-trans isomerase A OS=Mus musculus OX=10090 GN=Ppia PE=1 SV=2	96	28	8224	28	164	18	7.9	28	cell adhesion;cell organization and biogenesis;protein metabolism;other metabolic processes;stress response;developmental processes;other biological processes	non-structural extracellular;cytosol;nucleus;other cell component	signal transduction activity or receptor binding;other molecular function	Pf00160	268373	ENSMUSG00000071866	Ppia	mmu:268373; P17742; Q9CWJ5; Q9R137		Neutrophil degranulation; Basigin interactions	2	0	1.013	0.984	0.971	0.645227	0.869996	0.986832	100.1	101.4	98.5	17.59	7.53	11.61	3.06798e+08	2.03728e+08	2.29118e+08	1.9762e+08	3.70056e+08	2.29888e+08	2.13441e+08	1.46467e+08	1.01398e+08	1.48667e+08	1.73156e+08	1.61762e+08	1.85681e+08	1.75692e+08
FALSE	Master Protein	Q91YQ5	Dolichyl-diphosphooligosaccharide--protein glycosyltransferase subunit 1 OS=Mus musculus OX=10090 GN=Rpn1 PE=1 SV=1	73	50	1744	50	608	68.5	6.46	50	protein metabolism;other metabolic processes	other membranes;cytosol;ER/Golgi;other cell component		Pf04597	103963	ENSMUSG00000030062	Rpn1	mmu:103963; Q3U985; Q91YQ5	Proteasome degradation		1	0	0.991	0.951	0.96	1	1	0.680819	102	101.1	97	11.38	16.87	12.19	2.58457e+07	2.09524e+07	2.3139e+07	2.02886e+07	3.5443e+07	2.9411e+07	1.4972e+07	1.17748e+07	1.59985e+07	1.77516e+07	2.39235e+07	1.89904e+07	1.73886e+07	1.44175e+07
FALSE	Master Protein	Q99KC8	von Willebrand factor A domain-containing protein 5A OS=Mus musculus OX=10090 GN=Vwa5a PE=1 SV=2	71	47	1230	47	793	87.1	6.58	47		nucleus		Pf08487, Pf13768	67776	ENSMUSG00000023186	Vwa5a	mmu:67776; Q3TTU2; Q3UVU1; Q3V3F2; Q6UN22; Q8BHA8; Q99KC8; Q9CTV9			0	0	1.139	0.869	0.763	0.424201	1	0.0634404	99.8	113.6	86.7	23.01	12.01	25.41	3.10543e+07	3.11625e+07	2.55278e+07	1.90411e+07	2.68761e+07	1.67145e+07	1.73246e+07	1.72823e+07	1.81872e+07	2.12605e+07	2.19201e+07	1.96636e+07	1.90299e+07	1.65595e+07
FALSE	Master Protein	P21550	Beta-enolase OS=Mus musculus OX=10090 GN=Eno3 PE=1 SV=3	65	46	1914	46	434	47	7.18	46	other metabolic processes	plasma membrane;other membranes;cytosol	other molecular function	Pf00113, Pf03952	13808	ENSMUSG00000060600	Eno3	mmu:13808; P21550	Glycolysis and gluconeogenesis	Glycolysis; Gluconeogenesis	3	0	1.38	0.564	0.409	1	0.0470592	0.0778741	101.9	140.6	57.5	84.74	36.01	53.07	2.77283e+07	3.36078e+07	1.37939e+08	1.24484e+08	4.95122e+07	3.98485e+07	4.11172e+07	4.48457e+07	1.97823e+07	2.15478e+07	1.9079e+07	1.40456e+07	3.59602e+07	2.6158e+07
FALSE	Master Protein	Q8BG05	Heterogeneous nuclear ribonucleoprotein A3 OS=Mus musculus OX=10090 GN=Hnrnpa3 PE=1 SV=1	51	33	2462	33	379	39.6	9.01	33	RNA metabolism OR transcription;other metabolic processes;transport	nucleus;other cell component	transporter activity;nucleic acid binding activity	Pf00076	229279	ENSMUSG00000059005	Hnrnpa3	mmu:229279; Q8BG05; Q8BHF8	mRNA processing	mRNA Splicing - Major Pathway; Processing of Capped Intron-Containing Pre-mRNA	3	0	1.389	1.597	1.15	0.211787	0.0025618	0.337673	75.3	104.5	120.2	21.53	11.59	21.71	7.75836e+07	6.42504e+07	7.64074e+07	8.37677e+07	1.12279e+08	1.01005e+08	5.45117e+07	3.89094e+07	3.98701e+07	3.96089e+07	6.97681e+07	5.01325e+07	6.33813e+07	5.51236e+07
FALSE	Master Protein	P30999	Catenin delta-1 OS=Mus musculus OX=10090 GN=Ctnnd1 PE=1 SV=2	64	56	1123	56	938	104.9	6.87	56	cell adhesion;cell-cell signaling;cell organization and biogenesis;developmental processes;signal transduction;other biological processes	plasma membrane;other membranes;cytosol;nucleus;other cell component	signal transduction activity or receptor binding;other molecular function	Pf00514	12388	ENSMUSG00000034101; ENSMUSG00000101645	Ctnnd1	mmu:12388; P30999; Q3TSU9; Q80XQ4; Q8CHF8	EGFR1 signaling pathway; Wnt signaling pathway and pluripotency	Adherens junctions interactions; VEGFR2 mediated vascular permeability	4	0	1.055	1.485	1.407	1	0.115921	0.312115	84.7	89.4	125.8	34.62	23.08	22.63	1.63963e+07	1.82942e+07	7.28484e+06	1.12797e+07	3.13262e+07	3.27178e+07	1.09853e+07	5.02491e+06	1.07658e+07	9.36903e+06	1.59809e+07	9.43474e+06	9.50953e+06	9.12081e+06
FALSE	Master Protein	Q8BWT1	3-ketoacyl-CoA thiolase, mitochondrial OS=Mus musculus OX=10090 GN=Acaa2 PE=1 SV=3	85	32	982	32	397	41.8	8.09	32	cell organization and biogenesis;other metabolic processes;stress response;transport	mitochondrion	other molecular function	Pf00108, Pf02803	52538	ENSMUSG00000036880	Acaa2	mmu:52538; Q3TIT9; Q8BWT1; Q8JZR8	Fatty acid biosynthesis	Mitochondrial Fatty Acid Beta-Oxidation	2	0	1.126	0.995	0.884	1	1	1	96.1	108.2	95.7	49.83	32.51	18.09	6.53134e+07	5.29353e+07	1.23438e+07	2.43968e+07	3.89798e+07	28495024	1.86739e+07	6.82629e+06	1.46183e+07	1.60707e+07	1.8256e+07	1.89929e+07	2.61679e+07	1.46479e+07
FALSE	Master Protein	Q9DCD0	6-phosphogluconate dehydrogenase, decarboxylating OS=Mus musculus OX=10090 GN=Pgd PE=1 SV=3	77	46	2070	46	483	53.2	7.23	46	other metabolic processes	cytosol;other cell component	other molecular function	Pf00393, Pf03446	110208	ENSMUSG00000028961	Pgd	mmu:110208; Q3UD80; Q9DCD0	Oxidative stress and redox pathway; Pentose phosphate pathway	Pentose phosphate pathway	3	0	0.851	0.733	0.862	0.805287	0.0466478	0.515879	116.1	98.8	85.1	15.04	15.74	23.08	7.50556e+07	6.46885e+07	4.0519e+07	4.30544e+07	9.70944e+07	8.91368e+07	4.47986e+07	2.90418e+07	4.57093e+07	5.41852e+07	4.69795e+07	4.27067e+07	2.47142e+07	3.26854e+07
FALSE	Master Protein	Q8BGJ5	Polypyrimidine tract-binding protein 1 OS=Mus musculus OX=10090 GN=Ptbp1 PE=1 SV=1	79	33	2234	33	529	56.9	9.17	33	RNA metabolism OR transcription;other metabolic processes	nucleus	nucleic acid binding activity	Pf00076, Pf11835, Pf13893	19205	ENSMUSG00000006498	Ptbp1	Q8BGJ5	mRNA processing		1	0	1.127	1.124	0.997	1	0.534783	1	92.3	104	103.7	16.01	11.67	13.9	9.18246e+07	8.41778e+07	7.51059e+07	7.40225e+07	1.41283e+08	1.3742e+08	5.43941e+07	4.07555e+07	5.00802e+07	4.99274e+07	7.33354e+07	5.42323e+07	4.89226e+07	5.85389e+07
FALSE	Master Protein	Q6ZQ38	Cullin-associated NEDD8-dissociated protein 1 OS=Mus musculus OX=10090 GN=Cand1 PE=1 SV=2	56	58	1623	58	1230	136.2	5.78	58	cell organization and biogenesis;protein metabolism;other metabolic processes;other biological processes	cytosol;ER/Golgi;nucleus;other cell component	other molecular function	Pf08623	71902	ENSMUSG00000020114	Cand1	mmu:71902; Q6PFR0; Q6ZQ38; Q9CV45		Neutrophil degranulation; Neddylation; Iron uptake and transport	3	0	1.153	1.012	0.878	1	1	0.535806	94.8	109.3	95.9	13.94	11.39	16.02	2.51637e+07	2.76902e+07	1.65162e+07	1.57132e+07	3.14131e+07	2.90634e+07	1.42652e+07	1.17108e+07	1.51318e+07	1.99565e+07	16773679	1.67542e+07	1.57775e+07	1.14864e+07
FALSE	Master Protein	P61979	Heterogeneous nuclear ribonucleoprotein K OS=Mus musculus OX=10090 GN=Hnrnpk PE=1 SV=1	67	36	2259	36	463	50.9	5.54	36	RNA metabolism OR transcription;other metabolic processes;developmental processes;other biological processes	cytosol;cytoskeleton;mitochondrion;nucleus;other cell component	cytoskeletal activity;nucleic acid binding activity;other molecular function	Pf00013, Pf08067	15387	ENSMUSG00000021546	Hnrnpk	mmu:15387; P61979; Q07244; Q15671; Q60577; Q8BGQ8; Q922Y7; Q96J62	mRNA processing	mRNA Splicing - Major Pathway; SUMOylation of RNA binding proteins; Processing of Capped Intron-Containing Pre-mRNA	4	0	0.922	1.23	1.334	1	0.11365	0.0204748	95.2	87.8	117.1	21.84	17.13	10.04	6.6979e+07	6.59191e+07	5.38052e+07	4.06567e+07	8.76903e+07	5.04658e+07	3.82628e+07	2.11568e+07	4.12375e+07	5.7547e+07	3.89296e+07	4.60006e+07	2.77666e+07	2.42267e+07
FALSE	Master Protein	Q8BH64	EH domain-containing protein 2 OS=Mus musculus OX=10090 GN=Ehd2 PE=1 SV=1	87	46	1320	46	543	61.1	6.51	46	cell organization and biogenesis;transport;other biological processes	non-structural extracellular;plasma membrane;other membranes;cytosol;cytoskeleton;other cytoplasmic organelle;other cell component	other molecular function	Pf00350, Pf12763, Pf16880, Pf18150	259300	ENSMUSG00000074364	Ehd2	mmu:259300; Q8BH64; Q8BL28	Insulin signaling	Factors involved in megakaryocyte development and platelet production	2	0	0.834	0.729	0.874	0.831408	0.287217	1	117	97.6	85.4	35.59	15.23	28.81	4.146e+07	2.62726e+07	1.23257e+07	9.32341e+06	2.53654e+07	1.57701e+07	1.47443e+07	8.90301e+06	1.22596e+07	1.56122e+07	1.11276e+07	1.18054e+07	9.19866e+06	9.33319e+06
FALSE	Master Protein	G5E866	Splicing factor 3B subunit 1 OS=Mus musculus OX=10090 GN=Sf3b1 PE=1 SV=1	60	58	891	58	1304	145.7	7.09	58	cell organization and biogenesis;RNA metabolism OR transcription;other metabolic processes;other biological processes	nucleus	nucleic acid binding activity;other molecular function	Pf08920	81898	ENSMUSG00000025982	Sf3b1	G5E866; mmu:81898	mRNA processing		1	0	1.131	1.314	1.162	1	0.0678488	0.180667	87.1	98.5	114.4	26.3	15.57	11.37	9.60977e+06	1.08572e+07	9.08639e+06	9.02558e+06	1.33402e+07	1.37474e+07	7.81466e+06	4.59478e+06	1.14169e+07	7.34406e+06	7.38864e+06	5.27112e+06	6.87617e+06	7.25908e+06
FALSE	Master Protein	Q02248	Catenin beta-1 OS=Mus musculus OX=10090 GN=Ctnnb1 PE=1 SV=1	63	36	1091	36	781	85.4	5.86	36	cell adhesion;cell-cell signaling;cell cycle OR cell proliferation;cell organization and biogenesis;protein metabolism;other metabolic processes;transport;developmental processes;signal transduction;other biological processes	plasma membrane;other membranes;cytosol;cytoskeleton;nucleus;other cell component	signal transduction activity or receptor binding;other molecular function	Pf00514	12387	ENSMUSG00000006932	Ctnnb1	mmu:12387; Q02248; Q922W1; Q9D335	TGF-beta signaling pathway; IL-5 signaling pathway; MicroRNAs in cardiomyocyte hypertrophy; Mechanisms associated with pluripotency; Ptf1a related regulatory pathway; Heart development; Neural crest differentiation; Primary focal segmental glomerulosclerosis (FSGS); ESC pluripotency pathways; Wnt signaling in kidney disease; Wnt signaling pathway; Adipogenesis genes; ID signaling pathway; Wnt sig…	Apoptotic cleavage of cell adhesion proteins; Formation of the beta-catenin:TCF transactivating complex; Deactivation of the beta-catenin transactivating complex; Disassembly of the destruction complex and recruitment of AXIN to the membrane; VEGFR2 mediated vascular permeability; Adherens junctions interactions; RHO GTPases activate IQGAPs; Myogenesis; Ca2+ pathway; LRR FLII-interacting protein …	30	0	1.173	1.401	1.195	1	0.245328	0.673233	83.9	98.4	117.6	32.72	12.45	16.84	1.88863e+07	1.47878e+07	1.24718e+07	1.14128e+07	3.70517e+07	3.23936e+07	1.28059e+07	5.5683e+06	8.43015e+06	7.96876e+06	1.15725e+07	8.76951e+06	1.21178e+07	1.09261e+07
FALSE	Master Protein	P06795	ATP-dependent translocase ABCB1 OS=Mus musculus OX=10090 GN=Abcb1b PE=1 SV=1	54	60	1111	60	1276	140.9	8.34	60	cell cycle OR cell proliferation;cell organization and biogenesis;transport;developmental processes;other biological processes	plasma membrane;other membranes;ER/Golgi;nucleus;other cell component	transporter activity;other molecular function	Pf00005, Pf00664	18669	ENSMUSG00000028970	Abcb1b	mmu:18669; P06795			0	0	0.861	0.71	0.825	1	0.0546703	0.201763	116.7	100.5	82.9	37.5	39.11	23.33	1.4381e+07	1.02035e+07	7.93011e+06	6.25599e+06	3.00756e+07	2.34855e+07	7.45945e+06	5.03438e+06	4.8954e+06	7.57421e+06	5.30253e+06	5.18367e+06	3.90866e+06	5.82595e+06
FALSE	Master Protein	Q9D0E1	Heterogeneous nuclear ribonucleoprotein M OS=Mus musculus OX=10090 GN=Hnrnpm PE=1 SV=3	78	54	1719	54	729	77.6	8.63	54	RNA metabolism OR transcription;other metabolic processes;stress response;other biological processes	nucleus;other cell component	nucleic acid binding activity;other molecular function	Pf00076, Pf11532	76936	ENSMUSG00000059208	Hnrnpm	mmu:76936; Q6P1B2; Q99JQ0; Q9D0E1	mRNA processing	mRNA Splicing - Major Pathway; FGFR2 alternative splicing; Processing of Capped Intron-Containing Pre-mRNA	4	0	0.871	1.104	1.268	1	0.0735158	0.0196831	100.8	87.8	111.3	19.07	10.52	13.4	3.96999e+07	3.50389e+07	2.11318e+07	1.84799e+07	5.28733e+07	4.18311e+07	1.80556e+07	1.31173e+07	2.47899e+07	2.43532e+07	2.42356e+07	2.10663e+07	1.99307e+07	1.71212e+07
FALSE	Master Protein	Q9R111	Guanine deaminase OS=Mus musculus OX=10090 GN=Gda PE=1 SV=1	94	38	1386	38	454	51	5.53	38	other metabolic processes;other biological processes	cytosol	other molecular function	Pf01979	14544	ENSMUSG00000058624	Gda	mmu:14544; Q9R111	Purine metabolism	Purine catabolism	2	0	1.151	0.815	0.708	0.936764	0.187018	0.00886944	101.1	116.4	82.5	22.56	13.38	15.07	2.09046e+07	1.91427e+07	1.2144e+07	1.31154e+07	1.64108e+07	1.88346e+07	1.77746e+07	1.0485e+07	1.40967e+07	1.64732e+07	1.57914e+07	1.15609e+07	1.39337e+07	1.33683e+07
FALSE	Master Protein	P08071	Lactotransferrin OS=Mus musculus OX=10090 GN=Ltf PE=1 SV=4	69	49	856	49	707	77.8	8.53	49	stress response;transport;developmental processes;other biological processes	non-structural extracellular;plasma membrane;other membranes;other cytoplasmic organelle;other cell component	enzyme regulator activity;other molecular function	Pf00405	17002	ENSMUSG00000032496	Ltf	mmu:17002; P08071; P70690; Q61799; Q8CBA0; Q922P2		Neutrophil degranulation; Metal sequestration by antimicrobial proteins	3	0	0.946	1.412	1.492	1	0.730689	1	89.3	84.5	126.1	43.58	87.06	30.41	6.38363e+06	2.04678e+06	3.93589e+06	2.05809e+06	1.32584e+07	9.35187e+06	5.98472e+06	3.54186e+06	6770211	6.51269e+06	4.19383e+06	4.14149e+06	4.45294e+06	4.43207e+06
FALSE	Master Protein	Q9JIF7	Coatomer subunit beta OS=Mus musculus OX=10090 GN=Copb1 PE=1 SV=1	59	52	1423	52	953	107	6	52	transport	plasma membrane;other membranes;cytosol;ER/Golgi;other cell component	other molecular function	Pf01602, Pf07718, Pf14806	70349	ENSMUSG00000030754	Copb1	mmu:70349; Q3T9Y4; Q3TT72; Q3U8G9; Q3UE02; Q9JIF7		Neutrophil degranulation; COPI-dependent Golgi-to-ER retrograde traffic; COPI-mediated anterograde transport	3	0	0.904	0.899	0.995	1	0.631896	1	107	96.7	96.3	14.33	14.51	13	1.32564e+07	1.07766e+07	8.00502e+06	7.6841e+06	2.07977e+07	1.3323e+07	8.76512e+06	6.54394e+06	8.67272e+06	1.0231e+07	6.87743e+06	7.41604e+06	6.64896e+06	6.04682e+06
FALSE	Master Protein	P29341	Polyadenylate-binding protein 1 OS=Mus musculus OX=10090 GN=Pabpc1 PE=1 SV=2	64	43	1783	43	636	70.6	9.5	43	RNA metabolism OR transcription;other metabolic processes;other biological processes	cytosol;nucleus;other cell component	nucleic acid binding activity;other molecular function	Pf00076, Pf00658	18458	ENSMUSG00000022283	Pabpc1	mmu:18458; P29341; Q99L36	Translation factors; mRNA processing	AUF1 (hnRNP D0) binds and destabilizes mRNA; L13a-mediated translational silencing of Ceruloplasmin expression; Nonsense Mediated Decay (NMD) independent of the Exon Junction Complex (EJC); Nonsense Mediated Decay (NMD) enhanced by the Exon Junction Complex (EJC); Translation initiation complex formation; Deadenylation of mRNA	8	0	0.898	1.219	1.357	0.936764	0.415625	0.029813	96.3	86.4	117.3	18.61	13.71	16.71	2.61346e+07	2.21798e+07	1.41913e+07	1.29644e+07	3.42686e+07	1.87866e+07	1.09224e+07	7.29123e+06	1.24265e+07	1.50428e+07	1.27224e+07	1.19303e+07	1.10863e+07	8.5947e+06
FALSE	Master Protein	Q76MZ3	Serine/threonine-protein phosphatase 2A 65 kDa regulatory subunit A alpha isoform OS=Mus musculus OX=10090 GN=Ppp2r1a PE=1 SV=3	67	39	1607	39	589	65.3	5.11	39	cell cycle OR cell proliferation;cell organization and biogenesis;protein metabolism;other metabolic processes;other biological processes	plasma membrane;other membranes;cytosol;nucleus;other cell component	enzyme regulator activity;other molecular function	Pf02985, Pf13646	51792	ENSMUSG00000007564	Ppp2r1a	mmu:51792; Q76MZ3	Mechanisms associated with pluripotency; Focal adhesion: PI3K-Akt-mTOR signaling pathway; Glycogen metabolism; IL-6 signaling pathway; Wnt signaling pathway and pluripotency	Nonsense Mediated Decay (NMD) enhanced by the Exon Junction Complex (EJC); Separation of Sister Chromatids; PI5P, PP2A and IER3 Regulate PI3K/AKT Signaling; Negative regulation of MAPK pathway; RAF activation; Resolution of Sister Chromatid Cohesion; Recruitment of NuMA to mitotic centrosomes; RHO GTPases Activate Formins; EML4 and NUDC in mitotic spindle formation; Cyclin D associated events in …	36	0	1.166	0.91	0.78	0.767944	1	0.362267	97.5	113.7	88.7	22.65	21.58	11.96	3.30067e+07	2.39456e+07	23237707	2.10532e+07	2.52812e+07	2.7063e+07	1.33398e+07	1.34347e+07	1.00565e+07	1.15747e+07	1.52049e+07	1.70178e+07	1.25053e+07	1.6481e+07
FALSE	Master Protein	P97807-2	Isoform Cytoplasmic of Fumarate hydratase, mitochondrial OS=Mus musculus OX=10090 GN=Fh	73	31	1168	31	467	50	7.94	31							Fh	P97807-2			0	0	0.873	0.75	0.86	0.733089	0.0101803	0.194498	114.4	99.8	85.8	14.72	11.77	7.98	3.35348e+07	3.14982e+07	2.03184e+07	1.43641e+07	3.91842e+07	3.15875e+07	1.65602e+07	1.30083e+07	1.66481e+07	2.19005e+07	1.41736e+07	1.40815e+07	1.74277e+07	1.50855e+07
FALSE	Master Protein	O08810	116 kDa U5 small nuclear ribonucleoprotein component OS=Mus musculus OX=10090 GN=Eftud2 PE=1 SV=1	67	51	1021	51	971	109.3	5	51	RNA metabolism OR transcription;other metabolic processes	cytosol;nucleus;other cell component	nucleic acid binding activity;other molecular function	Pf00009, Pf00679, Pf03144, Pf03764, Pf14492, Pf16004	20624	ENSMUSG00000020929	Eftud2	mmu:20624; O08810	mRNA processing	mRNA Splicing - Major Pathway; mRNA Splicing - Minor Pathway	3	0	0.906	1.047	1.155	1	1	0.909512	101.6	92.1	106.3	39.92	21.67	10.91	1.42805e+07	1.70857e+07	6.78011e+06	1.04115e+07	1.99161e+07	3.12785e+07	7.75714e+06	4.53497e+06	7.82861e+06	7.28195e+06	6.80195e+06	6.59505e+06	6.7622e+06	5.73602e+06
FALSE	Master Protein	P80316	T-complex protein 1 subunit epsilon OS=Mus musculus OX=10090 GN=Cct5 PE=1 SV=1	76	43	1667	43	541	59.6	6.02	43	transport;other biological processes	cytosol;cytoskeleton;other cell component	cytoskeletal activity;nucleic acid binding activity;other molecular function	Pf00118	12465	ENSMUSG00000022234	Cct5	mmu:12465; P80316; Q3TIE0; Q3U530; Q3UCU4; Q3UJK9; Q3UWA9; Q542K3; Q6ZQJ1		BBSome-mediated cargo-targeting to cilium; Cooperation of PDCL (PhLP1) and TRiC/CCT in G-protein beta folding; Association of TriC/CCT with target proteins during biosynthesis	3	0	0.878	0.958	1.092	0.747005	0.580072	1	105.8	92.9	101.4	31.18	11.04	15.55	4.3077e+07	2.78465e+07	1.28595e+07	1.54519e+07	2.50182e+07	2.045e+07	1.33327e+07	9.33552e+06	1.32664e+07	1.48282e+07	1.0288e+07	1.322e+07	1.03773e+07	8.94336e+06
FALSE	Master Protein	G5E8R3	Pyruvate carboxylase OS=Mus musculus OX=10090 GN=Pcx PE=1 SV=1	63	55	612	55	1178	129.6	6.71	55	other metabolic processes	other cell component	other molecular function	Pf00289, Pf00364, Pf00682, Pf02436, Pf02785, Pf02786	18563	ENSMUSG00000024892	Pcx	G5E8R3	Glycolysis and gluconeogenesis; Alanine and aspartate metabolism; Fatty acid biosynthesis; TCA cycle		4	0	0.658	0.438	0.665	0.828851	0.100751	0.809085	143.2	94.2	62.6	81.13	36.88	59.61	4.57723e+07	3.85029e+07	9.42009e+07	8.54891e+07	3.37667e+07	2.26004e+07	3.00421e+07	1.89993e+07	1.04274e+07	1.26968e+07	7.43279e+06	8.47664e+06	1.53996e+07	1.21042e+07
FALSE	Master Protein	Q8CAQ8-2	Isoform 2 of MICOS complex subunit Mic60 OS=Mus musculus OX=10090 GN=Immt	75	63	1382	63	746	82.9	6.61	63							Immt	Q8CAQ8-2			0	0	1.191	1.276	1.071	1	0.789595	1	86.6	103.1	110.4	25.26	25.79	23.05	2.40481e+07	1.22711e+07	9.0605e+06	8.69447e+06	3.03966e+07	2.12718e+07	1.18704e+07	8.17485e+06	7.69197e+06	7.93969e+06	1.69097e+07	7.26223e+06	1.4661e+07	1.21541e+07
FALSE	Master Protein	Q922D8	C-1-tetrahydrofolate synthase, cytoplasmic OS=Mus musculus OX=10090 GN=Mthfd1 PE=1 SV=4	70	54	1395	54	935	101.1	7.14	54	other metabolic processes;developmental processes;other biological processes	cytosol	other molecular function	Pf00763, Pf01268, Pf02882	108156	ENSMUSG00000021048	Mthfd1	mmu:108156; Q8R013; Q922D8	One-carbon metabolism	Metabolism of folate and pterines	2	0	0.779	0.793	1.018	0.398966	0.244477	1	116.7	90.9	92.5	21.68	10.55	17.12	2.64625e+07	1.35135e+07	2.20501e+07	1.45368e+07	3.79632e+07	3.24046e+07	1.61266e+07	8.19482e+06	1.25656e+07	1.44759e+07	1.32716e+07	1.22071e+07	1.05136e+07	9.71834e+06
FALSE	Master Protein	E9Q557	Desmoplakin OS=Mus musculus OX=10090 GN=Dsp PE=1 SV=1	46	118	743	118	2883	332.7	6.8	118	cell adhesion;cell organization and biogenesis;protein metabolism;other metabolic processes;stress response;developmental processes;other biological processes	plasma membrane;other membranes;cytoskeleton;other cell component	other molecular function	Pf00681, Pf17902, Pf18373	109620	ENSMUSG00000054889	Dsp	E9Q557; mmu:109620	Lung fibrosis; Alpha 6 beta 4 integrin signaling pathway	Formation of the cornified envelope; Neutrophil degranulation; RND3 GTPase cycle; RND1 GTPase cycle; Apoptotic cleavage of cell adhesion proteins	8	0	1.806	1.092	0.605	0.68062	1	0.597778	77	139	84.1	60.64	31.9	33.19	1.13676e+07	6.38316e+06	3.25621e+06	4.37379e+06	2.86073e+07	2.05679e+07	9.76332e+06	4.51807e+06	1.97716e+06	3.53553e+06	6.49648e+06	6.13368e+06	4.60337e+06	8.55178e+06
FALSE	Master Protein	P21107-2	Isoform 2 of Tropomyosin alpha-3 chain OS=Mus musculus OX=10090 GN=Tpm3	83	46	3065	46	248	29	4.78	46							Tpm3	P21107-2			0	0	1.054	1.017	0.965	1	1	1	97.7	103	99.3	23.18	22.19	23.27	3.32258e+07	2.5556e+07	3.68682e+07	2.09922e+07	7.22035e+07	4.83168e+07	2.70421e+07	2.32332e+07	1.59272e+07	2.56186e+07	1.88097e+07	2.66319e+07	1.85006e+07	2.87859e+07
FALSE	Master Protein	Q8C6K9	Collagen alpha-6(VI) chain OS=Mus musculus OX=10090 GN=Col6a6 PE=1 SV=2	37	59	472	59	2265	246.2	6.83	59	cell adhesion;cell organization and biogenesis	non-structural extracellular;extracellular matrix;other cell component		Pf00092, Pf01391	245026	ENSMUSG00000043719	Col6a6	A6H587; A6H588; A6H589; A6H590; mmu:245026; Q8C6K9		ECM proteoglycans; Integrin cell surface interactions; Assembly of collagen fibrils and other multimeric structures; Collagen degradation; Collagen chain trimerization; Signaling by PDGF; NCAM1 interactions	8	0	1.802	0.625	0.347	1	0.324119	0.0953323	87.5	157.7	54.8	68.31	82.69	56.58	5.70909e+06	6.27287e+06	5.39297e+06	3.37449e+06	1.20031e+07	9.06696e+06	1.4694e+07	1.39361e+07	1.4665e+07	1.66192e+07	2.4521e+06	3.10393e+06	5.43996e+06	5.94811e+06
FALSE	Master Protein	Q9ERK4	Exportin-2 OS=Mus musculus OX=10090 GN=Cse1l PE=1 SV=1	66	54	1157	54	971	110.4	5.77	54	transport	cytosol;nucleus	other molecular function	Pf03378, Pf03810, Pf08506	110750	ENSMUSG00000002718	Cse1l	mmu:110750; Q9ERK4			0	0	0.807	0.749	0.928	1	0.270374	0.628952	117.4	94.7	87.9	20.36	19.25	23.31	1.13475e+07	6.30083e+06	1.07883e+07	1.04582e+07	1.75401e+07	1.49774e+07	7.38589e+06	6.794e+06	7.86336e+06	6.92341e+06	8.18227e+06	5.86039e+06	5.42959e+06	4.79032e+06
FALSE	Master Protein	P24527	Leukotriene A-4 hydrolase OS=Mus musculus OX=10090 GN=Lta4h PE=1 SV=4	78	45	1333	45	611	69	6.42	45	protein metabolism;other metabolic processes;developmental processes;other biological processes	cytosol;nucleus;other cell component	other molecular function	Pf01433, Pf09127, Pf17900	16993	ENSMUSG00000015889	Lta4h	mmu:16993; P24527; Q3UY71; Q8VDR8	Eicosanoid synthesis; Eicosanoid metabolism via lipoxygenases (LOX)	Neutrophil degranulation; Synthesis of Leukotrienes (LT) and Eoxins (EX); Biosynthesis of D-series resolvins; Biosynthesis of E-series 18(S)-resolvins; Biosynthesis of aspirin-triggered D-series resolvins; Biosynthesis of E-series 18(R)-resolvins; Biosynthesis of protectins	9	0	1.086	0.841	0.775	0.984826	0.398557	0.0330285	102.5	111.3	86.2	11.62	22.31	18.74	2.54732e+07	2.68433e+07	2.27385e+07	1.62125e+07	3.62101e+07	2.58865e+07	1.89633e+07	1.36225e+07	1.88872e+07	1.94882e+07	2.7697e+07	2.25825e+07	2.20776e+07	1.37705e+07
FALSE	Master Protein	P20918	Plasminogen OS=Mus musculus OX=10090 GN=Plg PE=1 SV=3	64	50	983	50	812	90.7	6.6	50	cell-cell signaling;cell organization and biogenesis;protein metabolism;other metabolic processes;stress response;developmental processes;other biological processes	non-structural extracellular;plasma membrane;other membranes;other cell component	signal transduction activity or receptor binding;other molecular function	Pf00024, Pf00051, Pf00089	18815	ENSMUSG00000059481	Plg	mmu:18815; P20918; Q8CIS2; Q91WJ5	BDNF pathway; Blood clotting cascade; Fibrin complement receptor 3 signaling pathway	Platelet degranulation ; Dissolution of Fibrin Clot; Signaling by PDGF; LDL remodeling; Activation of Matrix Metalloproteinases	9	0	1.151	1.761	1.531	1	0.0585023	0.00452603	76.7	88.2	135.1	20.84	38.23	24.52	3.03534e+07	2.43121e+07	1.42945e+07	1.39352e+07	2.4294e+07	1.88962e+07	1.3606e+07	9.83506e+06	1.70122e+07	1.56667e+07	1.87724e+07	1.44037e+07	9.58392e+06	7.34374e+06
FALSE	Master Protein	E9PWE8	Dihydropyrimidinase-related protein 3 OS=Mus musculus OX=10090 GN=Dpysl3 PE=1 SV=1	71	34	1079	34	683	73.8	6.46	34	cell organization and biogenesis;stress response;developmental processes;other biological processes	non-structural extracellular;cytosol;cytoskeleton;ER/Golgi;other cell component	cytoskeletal activity;other molecular function	Pf01979	22240	ENSMUSG00000024501	Dpysl3	E9PWE8			0	0	1.084	0.996	0.919	1	1	1	97.4	105.6	97	28.88	16.39	11.66	1.59765e+07	1.17819e+07	8.62915e+06	4.99408e+06	1.18248e+07	9.28561e+06	4.58488e+06	3.46238e+06	4.58571e+06	6.08883e+06	4.36373e+06	4.02634e+06	5.44289e+06	4.26218e+06
FALSE	Master Protein	P26040	Ezrin OS=Mus musculus OX=10090 GN=Ezr PE=1 SV=3	71	56	2036	56	586	69.4	6.1	56	cell adhesion;cell cycle OR cell proliferation;cell organization and biogenesis;transport;signal transduction;other biological processes	plasma membrane;other membranes;cytosol;cytoskeleton;nucleus;other cytoplasmic organelle;other cell component	cytoskeletal activity;other molecular function	Pf00373, Pf00769, Pf09379, Pf09380, Pf20492	22350	ENSMUSG00000052397	Ezr	mmu:22350; P26040; Q80ZT8; Q9DCI1	Regulation of actin cytoskeleton	Recycling pathway of L1; Netrin-1 signaling	3	0	1.215	1.127	0.928	0.708835	0.611133	1	89.8	109.1	101.2	23.49	6.11	32.27	5.61948e+07	4.29599e+07	3.97796e+07	3.55573e+07	5.28172e+07	4.72364e+07	2.31556e+07	2.09582e+07	3.9383e+07	2.09831e+07	3.27611e+07	3.39445e+07	3.17443e+07	3.2584e+07
FALSE	Master Protein	Q9QZE5	Coatomer subunit gamma-1 OS=Mus musculus OX=10090 GN=Copg1 PE=1 SV=1	68	46	1059	46	874	97.5	5.35	46	transport;other biological processes	other membranes;cytosol;ER/Golgi	other molecular function	Pf01602, Pf08752, Pf16381	54161	ENSMUSG00000030058	Copg1	mmu:54161; Q3U9F4; Q8BP96; Q8R1A7; Q922C6; Q9QZE5		COPI-dependent Golgi-to-ER retrograde traffic; COPI-mediated anterograde transport	2	0	1.172	0.864	0.738	1	0.524145	0.228743	98.8	115.8	85.4	17.53	18.73	29.82	1.38106e+07	1.18484e+07	9.17176e+06	9.03701e+06	1.97941e+07	1.3363e+07	1.27634e+07	7.82755e+06	1.04258e+07	7.88077e+06	6.7629e+06	9.82308e+06	1.10121e+07	9.72556e+06
FALSE	Master Protein	P05202	Aspartate aminotransferase, mitochondrial OS=Mus musculus OX=10090 GN=Got2 PE=1 SV=1	81	45	2584	45	430	47.4	9	45	other metabolic processes;transport;other biological processes	plasma membrane;other membranes;mitochondrion;other cell component	other molecular function	Pf00155	14719	ENSMUSG00000031672	Got2	mmu:14719; O09188; P05202; Q3TIP6; Q3UD91; Q5HZH5	Glycolysis and gluconeogenesis; Alanine and aspartate metabolism	Gluconeogenesis; Aspartate and asparagine metabolism; Glyoxylate metabolism and glycine degradation; Glutamate and glutamine metabolism	6	0	1.149	0.958	0.834	0.490369	1	0.197266	96.5	110.9	92.5	16.31	12.91	15.88	2.59456e+07	2.58648e+07	2.77379e+07	2.49711e+07	5.78788e+07	4.21336e+07	2.23556e+07	1.71929e+07	1.87351e+07	2.68005e+07	2.20634e+07	2.11633e+07	2.03529e+07	2.65296e+07
FALSE	Master Protein	P32261	Antithrombin-III OS=Mus musculus OX=10090 GN=Serpinc1 PE=1 SV=1	68	34	1358	34	465	52	6.46	34	stress response;other biological processes	non-structural extracellular	enzyme regulator activity;other molecular function	Pf00079	11905	ENSMUSG00000026715	Serpinc1	mmu:11905; P32261		Regulation of Insulin-like Growth Factor (IGF) transport and uptake by Insulin-like Growth Factor Binding Proteins (IGFBPs); Post-translational protein phosphorylation; Common Pathway of Fibrin Clot Formation; Intrinsic Pathway of Fibrin Clot Formation	4	0	1.07	1.871	1.748	1	0.000182089	0.000150926	76.1	81.5	142.4	18.74	25.6	21.37	1.19913e+07	1.49872e+07	1.04554e+07	9.52893e+06	1.56822e+07	1.51404e+07	1.2774e+07	8.3899e+06	8.76759e+06	1.25577e+07	1.02951e+07	1.24046e+07	6.38505e+06	1.12331e+07
FALSE	Master Protein	Q9CPY7	Cytosol aminopeptidase OS=Mus musculus OX=10090 GN=Lap3 PE=1 SV=3	70	33	1704	33	519	56.1	7.72	33		cytosol;ER/Golgi;nucleus;other cell component	other molecular function	Pf00883, Pf02789	66988	ENSMUSG00000039682	Lap3	mmu:66988; Q3TFS5; Q4FJV1; Q4FK15; Q99P44; Q9CPY7; Q9CWN8	Oxidative stress and redox pathway		1	0	1.095	0.989	0.903	1	1	0.95505	97.3	106.5	96.2	26.67	31.61	27.82	5.24698e+07	2.59766e+07	1.47066e+07	1.86264e+07	3.74029e+07	3.84911e+07	1.8584e+07	1.4577e+07	2.1603e+07	1.84593e+07	3.25742e+07	2.39995e+07	1.80903e+07	1.73371e+07
FALSE	Master Protein	Q8BGQ7	Alanine--tRNA ligase, cytoplasmic OS=Mus musculus OX=10090 GN=Aars1 PE=1 SV=1	72	58	1133	58	968	106.8	5.67	58	protein metabolism;RNA metabolism OR transcription;other metabolic processes;developmental processes;other biological processes	cytosol;mitochondrion;other cell component	nucleic acid binding activity;other molecular function	Pf01411, Pf02272, Pf07973	234734	ENSMUSG00000031960	Aars1	mmu:234734; Q8BGQ7; Q8BXR0			0	0	0.844	0.565	0.669	1	0.168155	0.223203	124.6	105.1	70.3	30.8	34.96	41.86	1.55198e+07	2.14556e+07	1.8685e+07	1.53973e+07	3.29513e+07	1.72498e+07	6.61368e+06	8.38965e+06	1.37046e+07	6.7976e+06	9.71554e+06	1.74902e+07	1.11699e+07	9.60892e+06
FALSE	Master Protein	Q5SUR0	Phosphoribosylformylglycinamidine synthase OS=Mus musculus OX=10090 GN=Pfas PE=1 SV=1	61	54	825	54	1337	144.5	5.67	54	other metabolic processes;other biological processes	other cell component	other molecular function	Pf02769, Pf13507, Pf18072, Pf18076	237823	ENSMUSG00000020899	Pfas	A4FUJ6; mmu:237823; Q5SUR0; Q6A080	Purine metabolism	Purine ribonucleoside monophosphate biosynthesis	2	0	1.072	0.86	0.803	1	0.638558	0.348291	102.3	109.7	88	23	20.14	18.93	9.18147e+06	6.8569e+06	5.10471e+06	4.43786e+06	1.25407e+07	1.07409e+07	4.47946e+06	3.58104e+06	2.61643e+06	3.34778e+06	3.47363e+06	3.52119e+06	4.89013e+06	3.64788e+06
FALSE	Master Protein	Q99JY0	Trifunctional enzyme subunit beta, mitochondrial OS=Mus musculus OX=10090 GN=Hadhb PE=1 SV=1	75	39	1228	39	475	51.4	9.38	39	other metabolic processes;other biological processes	other membranes;mitochondrion;ER/Golgi	nucleic acid binding activity;other molecular function	Pf00108, Pf02803	231086	ENSMUSG00000059447	Hadhb	mmu:231086; Q3TEH9; Q8BJI5; Q8BJM0; Q8BK52; Q99JY0	Fatty acid beta-oxidation	Beta oxidation of palmitoyl-CoA to myristoyl-CoA; Beta oxidation of hexanoyl-CoA to butanoyl-CoA; Acyl chain remodeling of CL; Beta oxidation of decanoyl-CoA to octanoyl-CoA-CoA; Beta oxidation of octanoyl-CoA to hexanoyl-CoA; Beta oxidation of myristoyl-CoA to lauroyl-CoA; Beta oxidation of lauroyl-CoA to decanoyl-CoA-CoA	8	0	1.207	1.065	0.882	1	1	0.644378	91.7	110.7	97.6	34.01	11.41	11.29	2.81215e+07	2.60942e+07	1.13165e+07	1.23455e+07	2.01897e+07	1.95013e+07	7.82807e+06	7.88649e+06	7.32319e+06	7.09234e+06	9.09248e+06	9.84904e+06	1.04825e+07	1.01006e+07
FALSE	Master Protein	Q9QUR6	Prolyl endopeptidase OS=Mus musculus OX=10090 GN=Prep PE=1 SV=1	77	47	1020	47	710	80.7	5.73	47	protein metabolism;other metabolic processes	cytosol;nucleus;other cell component	other molecular function	Pf00326, Pf02897	19072	ENSMUSG00000019849	Prep	mmu:19072; Q80YS1; Q9QUR6			0	0	0.949	0.971	1.023	1	1	1	102.7	97.5	99.8	18.08	28.69	17.24	6.99922e+06	5.81045e+06	4.8251e+06	3.7207e+06	1.12087e+07	9.45363e+06	4.53579e+06	2.45059e+06	4.65849e+06	4.18378e+06	4.79911e+06	2.75141e+06	2.61061e+06	3.16062e+06
FALSE	Master Protein	Q9D8N0	Elongation factor 1-gamma OS=Mus musculus OX=10090 GN=Eef1g PE=1 SV=3	87	39	2297	39	437	50	6.74	39	protein metabolism;other metabolic processes;other biological processes	ER/Golgi;nucleus;other cell component	nucleic acid binding activity	Pf00043, Pf00647, Pf02798	67160	ENSMUSG00000071644	Eef1g	mmu:67160; Q920C5; Q9CRT5; Q9CSU3; Q9D004; Q9D8N0	Translation factors	Eukaryotic Translation Elongation	2	0	0.982	0.983	1.002	1	1	1	101.2	99.3	99.5	7.46	9.7	10.24	8.2393e+07	8.24183e+07	6.55865e+07	5.53048e+07	1.30352e+08	9.58579e+07	6.29026e+07	4.04476e+07	5.0158e+07	6.26346e+07	5.8751e+07	5.09161e+07	5.67576e+07	5.49881e+07
FALSE	Master Protein	O35350	Calpain-1 catalytic subunit OS=Mus musculus OX=10090 GN=Capn1 PE=1 SV=1	67	49	1173	49	713	82.1	5.87	49	cell organization and biogenesis;protein metabolism;other metabolic processes;stress response;other biological processes	plasma membrane;other membranes;cytosol;mitochondrion;other cytoplasmic organelle;other cell component	cytoskeletal activity;other molecular function	Pf00648, Pf01067, Pf13833	12333	ENSMUSG00000024942	Capn1	mmu:12333; O35350; O88666	Alzheimer's disease; IL-1 signaling pathway; Integrin-mediated cell adhesion; Focal adhesion	Neutrophil degranulation; Degradation of the extracellular matrix	6	0	0.833	0.76	0.913	1	1	1	115.7	96.4	87.9	12.74	11.09	235.55	1.43584e+07	1.18419e+07	1.1457e+07	1.09282e+07	2.65615e+07	1.90992e+07	1.22383e+07	8.63323e+06	1.01834e+07	1.08439e+07	9.12868e+06	8.14733e+06	7.61794e+06	8.03155e+06
FALSE	Master Protein	Q7TMK9-2	Isoform 2 of Heterogeneous nuclear ribonucleoprotein Q OS=Mus musculus OX=10090 GN=Syncrip	61	45	1762	45	562	62.6	7.56	45							Syncrip	Q7TMK9-2			0	0	0.761	0.818	1.076	0.972156	0.928747	1	116.3	88.5	95.2	18.98	32.46	29.43	6.99137e+06	6.78887e+06	8.0666e+06	6.77231e+06	1.72318e+07	1.14003e+07	6.90828e+06	6.351e+06	5.88519e+06	6.64184e+06	6.91559e+06	3.98127e+06	4.29682e+06	5.60394e+06
FALSE	Master Protein	P28271	Cytoplasmic aconitate hydratase OS=Mus musculus OX=10090 GN=Aco1 PE=1 SV=3	68	57	1310	57	889	98.1	7.5	57	other metabolic processes;transport;developmental processes;other biological processes	cytosol;ER/Golgi;other cell component	nucleic acid binding activity;other molecular function	Pf00330, Pf00694	11428	ENSMUSG00000028405	Aco1	mmu:11428; P28271; Q3TQ15; Q99K54	mRNA processing	Iron uptake and transport	2	0	0.927	0.986	1.063	0.86375	1	0.930266	103	95.5	101.5	7.99	11.13	6.65	3.73454e+07	3.03693e+07	2.42718e+07	2.06381e+07	4.03009e+07	3.17176e+07	1.95783e+07	1.38762e+07	1.83271e+07	2.15944e+07	1.78913e+07	1.71052e+07	1.72556e+07	1.78813e+07
FALSE	Master Protein	Q8VDM4	26S proteasome non-ATPase regulatory subunit 2 OS=Mus musculus OX=10090 GN=Psmd2 PE=1 SV=1	72	55	1375	55	908	100.1	5.17	55	protein metabolism;other metabolic processes;other biological processes	nucleus;other cell component	enzyme regulator activity	Pf01851, Pf17781, Pf18051	21762	ENSMUSG00000006998	Psmd2	mmu:21762; Q8VDM4	Proteasome degradation	FCERI mediated NF-kB activation; Neutrophil degranulation; ABC-family proteins mediated transport; Downstream TCR signaling; Neddylation; Asymmetric localization of PCP proteins; Degradation of AXIN; Hedgehog 'on' state; Ub-specific processing proteases; Regulation of RUNX3 expression and activity; Antigen processing: Ubiquitination & Proteasome degradation; Autodegradation of Cdh1 by Cdh1:APC/C;…	50	0	1.203	1.051	0.873	0.805287	1	0.489896	92.2	111	96.9	12.54	16.54	15.7	8.71441e+06	8.10047e+06	7.11055e+06	6.8568e+06	1.38314e+07	9.04871e+06	5.37867e+06	4.64929e+06	3.75259e+06	4.85777e+06	6.97446e+06	6.62136e+06	5.03405e+06	5.22554e+06
FALSE	Master Protein	Q9QZ85	Interferon-inducible GTPase 1 OS=Mus musculus OX=10090 GN=Iigp1 PE=1 SV=2	73	37	872	37	413	47.5	6.33	37	stress response;signal transduction;other biological processes	non-structural extracellular;other membranes;ER/Golgi;nucleus;other cell component	other molecular function	Pf05049	60440	ENSMUSG00000054072	Iigp1	mmu:60440; Q9QZ85; Q9Z1M3			0	0	0.788	0.928	1.178	1	0.727002	0.718065	110.5	87	102.5	49.57	60	82.9	1.12925e+07	1.35058e+07	1.956e+07	1.41367e+07	4.89631e+06	4.10991e+06	1.21142e+07	8.53594e+06	8.33978e+06	7.49517e+06	1.7341e+07	1.70699e+07	1.11568e+07	1.20665e+07
FALSE	Master Protein	Q01514	Guanylate-binding protein 1 OS=Mus musculus OX=10090 GN=Gbp1 PE=1 SV=1	68	45	1280	45	589	67.7	5.54	45	stress response;other biological processes	non-structural extracellular;plasma membrane;other membranes;cytosol;ER/Golgi;nucleus;other cell component	other molecular function	Pf02263, Pf02841			Gbp1	Q01514; Q32MT4			0	0	1.117	1.404	1.257	1	0.115712	0.253315	85.2	95.2	119.6	20.42	5.57	30.21	2.66341e+07	2.16383e+07	2.46232e+07	2.28896e+07	3.05749e+07	2.16132e+07	1.9476e+07	1.51552e+07	1.11757e+07	1.32469e+07	1.55138e+07	1.62211e+07	1.60507e+07	1.55779e+07
FALSE	Master Protein	Q9JI91	Alpha-actinin-2 OS=Mus musculus OX=10090 GN=Actn2 PE=1 SV=2	54	42	646	42	894	103.8	5.45	42	cell adhesion;cell organization and biogenesis;developmental processes;signal transduction;other biological processes	plasma membrane;other membranes;cytoskeleton;other cell component	cytoskeletal activity;other molecular function	Pf00307, Pf00435, Pf08726	11472	ENSMUSG00000052374	Actn2	G3UW84; mmu:11472; Q9JI91		Platelet degranulation ; Striated Muscle Contraction; RAF/MAP kinase cascade; Unblocking of NMDA receptors, glutamate binding and activation	4	0	0.93	0.217	0.234	1	0.0775157	0.0559562	139.7	129.9	30.4	84.61	47.91	129.79	3.02074e+06	1.56543e+06	2.23524e+07	1.86306e+07	1.30899e+07	9817802	8.1041e+06	6.64115e+06	2.34719e+06	3.40939e+06	1.4414e+06	2.52657e+06	4.36731e+06	4.07594e+06
FALSE	Master Protein	P23116	Eukaryotic translation initiation factor 3 subunit A OS=Mus musculus OX=10090 GN=Eif3a PE=1 SV=5	57	82	1520	82	1344	161.8	6.77	82	cell organization and biogenesis;protein metabolism;other metabolic processes;other biological processes	cytosol;cytoskeleton;translational apparatus;nucleus;other cell component	signal transduction activity or receptor binding;nucleic acid binding activity	Pf01399	13669	ENSMUSG00000024991	Eif3a	E9QQ50; mmu:13669; P23116; Q60697; Q62162	Translation factors	L13a-mediated translational silencing of Ceruloplasmin expression; Formation of a pool of free 40S subunits; GTP hydrolysis and joining of the 60S ribosomal subunit; Translation initiation complex formation; Formation of the ternary complex, and subsequently, the 43S complex; Ribosomal scanning and start codon recognition	7	0	0.924	0.958	1.037	1	1	1	104.1	96.2	99.7	20.44	8.3	16.21	2.32808e+07	1.799e+07	1.08929e+07	8.53257e+06	3.22632e+07	2.03487e+07	1.20929e+07	7.99051e+06	1.15149e+07	1.5433e+07	1.17512e+07	9.74056e+06	9.91407e+06	9.65725e+06
FALSE	Master Protein	P82198	Transforming growth factor-beta-induced protein ig-h3 OS=Mus musculus OX=10090 GN=Tgfbi PE=1 SV=1	71	40	1347	40	683	74.6	7.06	40	cell adhesion;cell cycle OR cell proliferation;cell organization and biogenesis;developmental processes	non-structural extracellular;extracellular matrix;ER/Golgi	signal transduction activity or receptor binding;other molecular function	Pf02469	21810	ENSMUSG00000035493	Tgfbi	mmu:21810; P82198; Q3U9R1			0	0	1.127	1.226	1.088	1	0.284589	0.873432	89.5	100.8	109.7	16.3	9.39	18.18	3.18907e+07	4.13375e+07	2.42569e+07	2.25979e+07	4.58474e+07	3.3667e+07	2.46115e+07	2.36483e+07	2.38567e+07	2.31522e+07	2.73113e+07	2.61403e+07	2.4522e+07	1.74887e+07
FALSE	Master Protein	Q9WU78	Programmed cell death 6-interacting protein OS=Mus musculus OX=10090 GN=Pdcd6ip PE=1 SV=3	70	60	1519	60	869	96	6.52	60	cell cycle OR cell proliferation;cell organization and biogenesis;protein metabolism;other metabolic processes;transport;other biological processes	non-structural extracellular;plasma membrane;cytosol;cytoskeleton;ER/Golgi;other cytoplasmic organelle;other cell component	signal transduction activity or receptor binding;other molecular function	Pf03097, Pf13949	18571	ENSMUSG00000032504	Pdcd6ip	mmu:18571; O88695; O89014; Q3TED2; Q8BSL8; Q8R0H5; Q99LR3; Q9QZN8; Q9WU78		Regulation of necroptotic cell death	2	0	1.104	1.092	0.989	0.951278	0.339338	1	93.9	103.6	102.5	16.1	5.82	31.45	2.04507e+07	1.699e+07	2.00735e+07	1.94425e+07	3.41654e+07	2.02084e+07	1.60176e+07	9.5101e+06	1.35319e+07	1.59455e+07	1.53751e+07	1.64009e+07	1.54987e+07	1.47962e+07
FALSE	Master Protein	P80318	T-complex protein 1 subunit gamma OS=Mus musculus OX=10090 GN=Cct3 PE=1 SV=1	88	44	1607	44	545	60.6	6.7	44	cell organization and biogenesis;transport;other biological processes	cytosol;cytoskeleton;other cell component	other molecular function	Pf00118	12462	ENSMUSG00000001416	Cct3	mmu:12462; P80318		Cooperation of PDCL (PhLP1) and TRiC/CCT in G-protein beta folding; Association of TriC/CCT with target proteins during biosynthesis; BBSome-mediated cargo-targeting to cilium	3	0	0.956	1.119	1.171	1	0.453094	0.327337	97.6	93.3	109.2	12.47	14.94	23.06	3.9775e+07	2.86811e+07	2.3351e+07	2.3432e+07	6.08957e+07	3.8777e+07	2.37518e+07	1.56065e+07	1.7356e+07	2.38897e+07	1.81501e+07	1.58739e+07	1.80661e+07	2.23479e+07
FALSE	Master Protein	P50247	Adenosylhomocysteinase OS=Mus musculus OX=10090 GN=Ahcy PE=1 SV=3	77	38	2130	38	432	47.7	6.54	38	other metabolic processes;stress response;other biological processes	cytosol;nucleus;other cell component	other molecular function	Pf00670, Pf05221	11615; 269378	ENSMUSG00000027597; ENSMUSG00000048087	Ahcy	mmu:11615; mmu:269378; P50247; Q91WF1	One-carbon metabolism; Glutathione and one-carbon metabolism	Methylation; Sulfur amino acid metabolism	4	0	0.934	0.854	0.914	1	0.775255	0.959945	107.6	100.5	91.9	38.1	25.99	16	3.02721e+07	2.40995e+07	9.19522e+06	9.02091e+06	4.81457e+07	3.09904e+07	1.07168e+07	5.98162e+06	1.15774e+07	1.26125e+07	1.15369e+07	8.07222e+06	1.06851e+07	8.15242e+06
FALSE	Master Protein	Q99KK7	Dipeptidyl peptidase 3 OS=Mus musculus OX=10090 GN=Dpp3 PE=1 SV=2	74	49	1221	49	738	82.8	5.38	49	protein metabolism	cytosol;other cell component	other molecular function	Pf03571	75221	ENSMUSG00000063904	Dpp3	mmu:75221; Q8C0I6; Q99KK7			0	0	0.805	0.836	1.039	0.423481	0.515243	1	113.6	91.4	95	14.59	18.54	22.71	2.7679e+07	1.86507e+07	1.31067e+07	1.57909e+07	2.77411e+07	2.62604e+07	1.42686e+07	9.12507e+06	1.18711e+07	1.06709e+07	1.19604e+07	1.4362e+07	8.89084e+06	7.57464e+06
FALSE	Master Protein	O55143	Sarcoplasmic/endoplasmic reticulum calcium ATPase 2 OS=Mus musculus OX=10090 GN=Atp2a2 PE=1 SV=2	39	41	1189	41	1044	114.8	5.34	41	cell organization and biogenesis;other metabolic processes;stress response;transport;signal transduction;other biological processes	plasma membrane;other membranes;cytosol;ER/Golgi;other cell component	signal transduction activity or receptor binding;transporter activity;other molecular function	Pf00122, Pf00689, Pf00690, Pf08282, Pf13246	11938	ENSMUSG00000029467	Atp2a2	mmu:11938; O55143; Q9R2A9; Q9WUT5	Alzheimer's disease; Myometrial relaxation and contraction pathways; Calcium regulation in cardiac cells	Ion homeostasis; Ion transport by P-type ATPases; Reduction of cytosolic Ca++ levels	6	0	1.062	1.008	0.95	1	1	1	97.7	103.7	98.5	29.18	26.76	24.34	1.29511e+07	7.52556e+06	7.73971e+06	5.29787e+06	2.30356e+07	1.39582e+07	6.13093e+06	5.94212e+06	3.93175e+06	5.18799e+06	7.17945e+06	7.5629e+06	5.35419e+06	3.29956e+06
FALSE	Master Protein	P12382	ATP-dependent 6-phosphofructokinase, liver type OS=Mus musculus OX=10090 GN=Pfkl PE=1 SV=4	61	42	1278	42	780	85.3	7.17	42	other metabolic processes;other biological processes	other membranes;cytosol	kinase activity;other molecular function	Pf00365	18641	ENSMUSG00000020277	Pfkl	mmu:18641; P12382; Q8VDX7	Glycolysis and gluconeogenesis; Insulin signaling	Neutrophil degranulation; Glycolysis	4	0	1.055	1.119	1.061	1	0.826974	1	94.5	99.7	105.8	32.31	85.01	65.74	2.63377e+07	1.838e+07	1.22008e+07	8.66678e+06	2.79047e+07	3.53854e+07	1.36818e+07	6.05736e+06	9.2544e+06	9.8522e+06	1.1306e+07	1.3723e+07	5.50627e+07	3.28895e+07
FALSE	Master Protein	P46935	E3 ubiquitin-protein ligase NEDD4 OS=Mus musculus OX=10090 GN=Nedd4 PE=1 SV=3	62	51	1347	51	887	102.6	5.26	51	cell organization and biogenesis;protein metabolism;other metabolic processes;stress response;transport;developmental processes;signal transduction;other biological processes	plasma membrane;other membranes;cytosol;ER/Golgi;other cell component	signal transduction activity or receptor binding;other molecular function	Pf00168, Pf00397, Pf00632	17999	ENSMUSG00000032216	Nedd4	mmu:17999; O08758; P46935; Q3UZI2; Q8BGB3	Proteasome degradation	Antigen processing: Ubiquitination & Proteasome degradation; Regulation of PTEN stability and activity; ISG15 antiviral mechanism; Regulation of PTEN localization; Downregulation of ERBB4 signaling	6	0	0.948	1.154	1.216	1	0.906036	0.41396	96.7	91.7	111.6	15.95	19.26	17.03	2.35415e+07	2.7368e+07	2.10781e+07	1.42283e+07	2.85679e+07	2.75901e+07	1.26476e+07	1.18299e+07	1.67298e+07	1.76238e+07	1.16654e+07	1.18623e+07	1.40883e+07	1.49833e+07
FALSE	Master Protein	Q91VB8	Alpha globin 1 OS=Mus musculus OX=10090 GN=Hba-a1 PE=1 SV=1	99	23	9783	23	142	15.1	8.22	23	transport;developmental processes;other biological processes	cytosol	other molecular function	Pf00042	110257; 15122	ENSMUSG00000069917; ENSMUSG00000069919	Hba-a1	mmu:110257; mmu:15122; Q91VB8			0	0	1	1.39	1.39	1	0.339026	0.188134	88.5	88.5	123	27.06	26.11	30.05	2.11415e+08	1.84849e+08	9.88492e+07	1.02705e+08	1.1708e+08	9.70672e+07	9.70386e+07	7.77632e+07	7.46032e+07	8.2839e+07	1.11124e+08	9.52579e+07	1.05252e+08	8.04343e+07
FALSE	Master Protein	P09803	Cadherin-1 OS=Mus musculus OX=10090 GN=Cdh1 PE=1 SV=1	50	39	934	39	884	98.2	4.83	39	cell adhesion;cell organization and biogenesis;protein metabolism;other metabolic processes;developmental processes;other biological processes	plasma membrane;other membranes;cytoskeleton;ER/Golgi;other cytoplasmic organelle;other cell component	cytoskeletal activity;other molecular function	Pf00028, Pf01049, Pf08758	12550		Cdh1	mmu:12550; P09803; Q61377	Mechanisms associated with pluripotency; Wnt signaling pathway	Integrin cell surface interactions; Degradation of the extracellular matrix; Apoptotic cleavage of cell adhesion proteins; Adherens junctions interactions; RHO GTPases activate IQGAPs	7	0	0.895	1.899	2.123	1	0.00641582	0.00268211	79.1	70.7	150.2	36.7	25.64	23.17	2.21686e+07	3.93836e+07	3.48396e+07	2.94558e+07	4.05197e+07	3.769e+07	1.50748e+07	1.51996e+07	1.17196e+07	8.23791e+06	1.98604e+07	1.35542e+07	1.31692e+07	1.21389e+07
FALSE	Master Protein	Q00623	Apolipoprotein A-I OS=Mus musculus OX=10090 GN=Apoa1 PE=1 SV=2	82	38	2680	38	264	30.6	5.73	38	cell cycle OR cell proliferation;cell organization and biogenesis;protein metabolism;other metabolic processes;transport;developmental processes;signal transduction;other biological processes	non-structural extracellular;cytosol;nucleus;other cell component	signal transduction activity or receptor binding;transporter activity;enzyme regulator activity;other molecular function	Pf01442	11806	ENSMUSG00000032083	Apoa1	mmu:11806; O08855; O09042; Q00623; Q8BPD5	Statin pathway; PPAR signaling pathway	Scavenging of heme from plasma; Platelet degranulation ; Regulation of Insulin-like Growth Factor (IGF) transport and uptake by Insulin-like Growth Factor Binding Proteins (IGFBPs); Post-translational protein phosphorylation; HDL assembly; Retinoid metabolism and transport; Scavenging by Class A Receptors; Chylomicron assembly; Chylomicron remodeling; HDL remodeling; Heme signaling; Scavenging by…	16	0	1.076	1.178	1.094	1	0.775255	0.42463	92.2	99.2	108.6	50.7	54.52	29.93	1.87065e+08	1.9223e+08	1.01712e+08	4.02361e+07	5.63817e+07	2.16107e+08	9.78651e+07	1.31902e+08	3.37125e+07	1.3426e+08	1.32004e+08	1.35147e+08	9.62491e+07	8.37824e+07
FALSE	Master Protein	Q3UQ44	Ras GTPase-activating-like protein IQGAP2 OS=Mus musculus OX=10090 GN=Iqgap2 PE=1 SV=2	50	71	665	71	1575	180.4	5.64	71	cell organization and biogenesis;signal transduction;other biological processes	cytoskeleton;other cell component	enzyme regulator activity;cytoskeletal activity;other molecular function	Pf00307, Pf00612, Pf00616, Pf03836	544963	ENSMUSG00000021676	Iqgap2	mmu:544963; Q3UQ44	G13 signaling pathway	RAC1 GTPase cycle; RHOG GTPase cycle; Neutrophil degranulation; CDC42 GTPase cycle; RHO GTPases activate IQGAPs	6	0	0.897	1.209	1.348	1	0.607492	0.110718	96.6	86.6	116.8	31.11	27.24	28.51	1.17412e+07	1.17161e+07	6.89811e+06	5187306	2.62545e+07	1.35392e+07	5.2056e+06	4.67218e+06	5.53547e+06	6.0022e+06	4.39387e+06	4.2897e+06	6.37615e+06	5.79636e+06
FALSE	Master Protein	Q8VCM7	Fibrinogen gamma chain OS=Mus musculus OX=10090 GN=Fgg PE=1 SV=1	63	36	2423	36	436	49.4	5.86	36	cell adhesion;cell organization and biogenesis;protein metabolism;other metabolic processes;stress response;transport;other biological processes	non-structural extracellular;plasma membrane;other membranes;other cell component	signal transduction activity or receptor binding;other molecular function	Pf00147, Pf08702	99571	ENSMUSG00000033860	Fgg	mmu:99571; Q8VCM7; Q8WUR3; Q91ZP0	Blood clotting cascade; Fibrin complement receptor 3 signaling pathway	Platelet degranulation ; MAP2K and MAPK activation; Integrin cell surface interactions; GRB2:SOS provides linkage to MAPK signaling for Integrins ; p130Cas linkage to MAPK signaling for integrins; Common Pathway of Fibrin Clot Formation; Regulation of Insulin-like Growth Factor (IGF) transport and uptake by Insulin-like Growth Factor Binding Proteins (IGFBPs); Post-translational protein phosphory…	12	0	1.154	0.907	0.786	1	1	1	98	113.1	88.9	48.13	42.2	31	7.62146e+07	8.38238e+07	2.29902e+07	2.07125e+07	1.51884e+08	1.08904e+08	8.1356e+07	5.50713e+07	3.21451e+07	1.89557e+07	2.28156e+07	2.00108e+07	2.72115e+07	2.31261e+07
FALSE	Master Protein	Q8JZQ9	Eukaryotic translation initiation factor 3 subunit B OS=Mus musculus OX=10090 GN=Eif3b PE=1 SV=1	70	52	1049	52	803	91.3	5.02	52	cell organization and biogenesis;protein metabolism;other metabolic processes;other biological processes	translational apparatus;other cell component	nucleic acid binding activity;other molecular function	Pf00076, Pf08662	27979	ENSMUSG00000056076	Eif3b	mmu:27979; Q8JZQ9; Q922K2	Translation factors; mRNA processing; IL-2 signaling pathway	L13a-mediated translational silencing of Ceruloplasmin expression; Formation of a pool of free 40S subunits; GTP hydrolysis and joining of the 60S ribosomal subunit; Translation initiation complex formation; Formation of the ternary complex, and subsequently, the 43S complex; Ribosomal scanning and start codon recognition	9	0	1.193	0.949	0.795	0.121383	0.317956	0.000401872	95.5	113.9	90.6	6.44	9.36	14.74	1.9047e+07	1.65487e+07	1.30216e+07	1.16382e+07	2.53295e+07	1.92105e+07	1.37932e+07	8.82156e+06	9.93942e+06	1.27966e+07	1.32194e+07	1.25344e+07	1.48072e+07	1.21014e+07
FALSE	Master Protein	P80315	T-complex protein 1 subunit delta OS=Mus musculus OX=10090 GN=Cct4 PE=1 SV=3	77	41	1285	41	539	58	8.02	41	transport;other biological processes	cytosol;cytoskeleton;nucleus;other cell component	other molecular function	Pf00118	12464	ENSMUSG00000007739	Cct4	mmu:12464; P80315		Cooperation of PDCL (PhLP1) and TRiC/CCT in G-protein beta folding; BBSome-mediated cargo-targeting to cilium; Association of TriC/CCT with target proteins during biosynthesis	3	0	0.887	0.832	0.938	1	0.953839	1	110.3	97.8	91.8	20.38	19.12	18.58	2.12034e+07	2.15833e+07	1.59189e+07	1.70464e+07	1.89014e+07	2.18827e+07	9.65944e+06	1.06387e+07	1.1994e+07	9.01049e+06	1.19182e+07	8.43539e+06	1.03495e+07	7.65307e+06
FALSE	Master Protein	Q921M3	Splicing factor 3B subunit 3 OS=Mus musculus OX=10090 GN=Sf3b3 PE=1 SV=1	58	60	1481	60	1217	135.5	5.26	60	protein metabolism;RNA metabolism OR transcription;other metabolic processes;other biological processes	nucleus	nucleic acid binding activity;other molecular function	Pf03178, Pf10433	101943	ENSMUSG00000033732	Sf3b3	mmu:101943; Q3UGI3; Q6ZQL0; Q8BUD9; Q8K2J8; Q921M3	mRNA processing	mRNA Splicing - Major Pathway; mRNA Splicing - Minor Pathway	3	0	0.971	1.175	1.21	1	0.420096	0.256261	95.4	92.6	112	11.62	8.72	23.61	1.55879e+07	1.46258e+07	9.12857e+06	9.71782e+06	2.04335e+07	1.99416e+07	1.20108e+07	7.8231e+06	8.82098e+06	9.31968e+06	8.87486e+06	8.07458e+06	9.54897e+06	7.98168e+06
FALSE	Master Protein	P24549	Retinal dehydrogenase 1 OS=Mus musculus OX=10090 GN=Aldh1a1 PE=1 SV=5	65	35	1004	35	501	54.4	7.8	35	other metabolic processes;stress response;developmental processes;other biological processes	cytosol;nucleus;other cell component	other molecular function	Pf00171	11668	ENSMUSG00000053279	Aldh1a1	mmu:11668; P24549; Q7TQJ0; Q811J0	Retinol metabolism; Dopaminergic neurogenesis; Fatty acid omega-oxidation; Tryptophan metabolism	RA biosynthesis pathway; Ethanol oxidation; Fructose catabolism	7	0	0.819	0.636	0.777	1	0.405073	0.561917	122.2	100.1	77.7	36.55	33.51	39.43	4.73181e+07	4.59759e+07	5.13406e+07	4.74693e+07	3.5354e+07	2.25972e+07	3.57234e+07	2.44827e+07	2.07051e+07	2.00186e+07	1.96773e+07	2.04353e+07	3.715e+07	2.76468e+07
FALSE	Master Protein	Q8BMJ2	Leucine--tRNA ligase, cytoplasmic OS=Mus musculus OX=10090 GN=Lars1 PE=1 SV=2	61	64	891	64	1178	134.1	7.05	64	cell organization and biogenesis;protein metabolism;RNA metabolism OR transcription;other metabolic processes;stress response;other biological processes	cytosol;ER/Golgi;nucleus;other cytoplasmic organelle;other cell component	enzyme regulator activity;other molecular function	Pf00133, Pf08264	107045	ENSMUSG00000024493	Lars1	mmu:107045; Q8BKW9; Q8BMJ2			0	0	1.064	1.166	1.096	1	0.685057	1	92.9	98.8	108.3	24.14	58.93	50.3	9.67468e+06	6.4916e+06	7.93332e+06	5.10467e+06	1.14213e+07	9.74551e+06	5.58891e+06	4.91591e+06	8.38409e+06	7.46127e+06	7.95158e+06	4.04745e+06	5.00051e+06	4.80095e+06
FALSE	Master Protein	P80313	T-complex protein 1 subunit eta OS=Mus musculus OX=10090 GN=Cct7 PE=1 SV=1	74	39	1215	39	544	59.6	7.84	39	transport;other biological processes	cytosol;cytoskeleton;other cell component	other molecular function	Pf00118	12468	ENSMUSG00000030007	Cct7	mmu:12468; P80313		Cooperation of PDCL (PhLP1) and TRiC/CCT in G-protein beta folding; RHOBTB1 GTPase cycle; RHOBTB2 GTPase cycle; Association of TriC/CCT with target proteins during biosynthesis	4	0	1.353	0.926	0.684	0.125734	1	0.0139169	91.5	123.8	84.7	14.5	17.57	19.54	2.06918e+07	1.81218e+07	1.22794e+07	9.75061e+06	2.52904e+07	1.99022e+07	1.1158e+07	6.31226e+06	7.8747e+06	1.09479e+07	1.49795e+07	1.21198e+07	1.31849e+07	1.30098e+07
FALSE	Master Protein	Q00PI9	Heterogeneous nuclear ribonucleoprotein U-like protein 2 OS=Mus musculus OX=10090 GN=Hnrnpul2 PE=1 SV=2	51	47	1005	47	745	84.9	4.89	47		nucleus	nucleic acid binding activity	Pf00622, Pf02037, Pf13671	68693	ENSMUSG00000071659	Hnrnpul2	F8VPM4; mmu:68693; Q00PI9			0	0	0.958	0.963	1.005	1	1	1	102.7	98.4	98.9	27.49	21.32	18.54	1.0003e+07	1.08465e+07	9.21097e+06	8.3378e+06	2.16629e+07	1.42019e+07	1.06178e+07	8.139e+06	1.02642e+07	1.49992e+07	8.75315e+06	7.38148e+06	8.67756e+06	9.5648e+06
FALSE	Master Protein	F8VQJ3	Laminin subunit gamma-1 OS=Mus musculus OX=10090 GN=Lamc1 PE=1 SV=1	40	53	1221	53	1607	177.1	5.19	53	cell adhesion;cell organization and biogenesis;other biological processes	non-structural extracellular;extracellular matrix;other membranes	extracellular structural activity	Pf00052, Pf00053, Pf00055	226519	ENSMUSG00000026478	Lamc1	F8VQJ3; mmu:226519	Focal adhesion: PI3K-Akt-mTOR signaling pathway; Inflammatory response pathway; Alpha 6 beta 4 integrin signaling pathway; Focal adhesion		4	0	0.955	1.181	1.237	1	0.203876	0.208522	95.7	91.4	113	24.71	24.76	20.4	2.47979e+07	1.44335e+07	7.62033e+06	7.66876e+06	2.8379e+07	2.16648e+07	1.17493e+07	7.35047e+06	9.81357e+06	1.17456e+07	7.86186e+06	6.6255e+06	1.28871e+07	1.34184e+07
FALSE	Master Protein	Q8CGK3	Lon protease homolog, mitochondrial OS=Mus musculus OX=10090 GN=Lonp1 PE=1 SV=2	63	52	817	52	949	105.8	6.57	52	cell organization and biogenesis;protein metabolism;other metabolic processes;stress response;other biological processes	cytosol;mitochondrion;nucleus	nucleic acid binding activity;other molecular function	Pf00004, Pf02190, Pf05362	74142	ENSMUSG00000041168	Lonp1	mmu:74142; Q3TSK9; Q3TVL2; Q3TXE4; Q3TZW3; Q8CGK3; Q9DBP9			0	0	1.424	1.303	0.915	0.705809	0.51209	1	80.5	114.6	104.9	24.13	124.96	141.34	9.19706e+06	5.61915e+06	6.5858e+06	4.04887e+06	8.98527e+06	1.255e+07	3.71115e+06	3.61468e+06	4.06338e+06	4.91816e+06	7.29497e+06	9.27799e+07	4.25616e+06	2.03719e+07
FALSE	Master Protein	Q3U1J4	DNA damage-binding protein 1 OS=Mus musculus OX=10090 GN=Ddb1 PE=1 SV=2	48	52	1236	52	1140	126.8	5.26	52	cell-cell signaling;protein metabolism;DNA metabolism;other metabolic processes;stress response;signal transduction;other biological processes	nucleus;other cell component	nucleic acid binding activity;other molecular function	Pf03178, Pf10433	13194	ENSMUSG00000024740	Ddb1	mmu:13194; Q3U1J4; Q3U4D0; Q3U8G3; Q3UJC4; Q99LV3; Q9QYK0; Q9WV39	Mechanisms associated with pluripotency	Neddylation; DNA Damage Recognition in GG-NER; Formation of TC-NER Pre-Incision Complex; Formation of Incision Complex in GG-NER; Recognition of DNA damage by PCNA-containing replication complex; Dual Incision in GG-NER; Dual incision in TC-NER; Gap-filling DNA repair synthesis and ligation in TC-NER	9	0	1.015	0.967	0.952	1	1	1	100.6	102.1	97.3	9.92	9.58	14.86	1.78967e+07	1.27156e+07	1.13344e+07	1.16658e+07	2.56864e+07	1.66364e+07	1.00747e+07	7.58323e+06	9.1148e+06	1.15088e+07	1.14442e+07	9.91374e+06	8.8679e+06	8.69082e+06
FALSE	Master Protein	P35492	Histidine ammonia-lyase OS=Mus musculus OX=10090 GN=Hal PE=1 SV=1	67	35	967	35	657	72.2	6.34	35	other metabolic processes	other cell component	other molecular function	Pf00221, Pf12053	15109	ENSMUSG00000020017	Hal	mmu:15109; P35492		Histidine catabolism	1	0	1.047	0.643	0.614	1	0.215352	0.0224986	111.5	116.8	71.7	30.51	10.63	24.65	3.83165e+07	3.13913e+07	2.48418e+07	2.08177e+07	2.49617e+07	1.64446e+07	2.58479e+07	1.78376e+07	2.70359e+07	2.76276e+07	2.37255e+07	2.01629e+07	2.02944e+07	1.73843e+07
FALSE	Master Protein	P24270	Catalase OS=Mus musculus OX=10090 GN=Cat PE=1 SV=4	77	36	1132	36	527	59.8	7.88	36	protein metabolism;other metabolic processes;stress response;developmental processes;other biological processes	non-structural extracellular;plasma membrane;other membranes;cytosol;mitochondrion;ER/Golgi;other cytoplasmic organelle;other cell component	other molecular function	Pf00199, Pf06628	12359	ENSMUSG00000027187	Cat	mmu:12359; P24270; Q3TXQ6	Selenium micronutrient network; Folic acid network; Oxidative stress response; Tryptophan metabolism	Neutrophil degranulation; Detoxification of Reactive Oxygen Species; Peroxisomal protein import	7	0	0.972	0.992	1.021	1	1	1	101.2	98.4	100.4	18.5	10.55	11.16	2.69219e+07	2.37784e+07	1.19045e+07	1.03085e+07	3.05337e+07	2.28076e+07	1.15158e+07	9.24727e+06	1.30253e+07	1.3188e+07	1.27383e+07	1.12927e+07	1.13893e+07	1.01912e+07
FALSE	Master Protein	Q9JKR6	Hypoxia up-regulated protein 1 OS=Mus musculus OX=10090 GN=Hyou1 PE=1 SV=1	56	58	1258	58	999	111.1	5.19	58	stress response;transport;other biological processes	non-structural extracellular;ER/Golgi	other molecular function	Pf00012	12282	ENSMUSG00000032115	Hyou1	mmu:12282; Q3TAL1; Q3TZD0; Q3U1U2; Q64139; Q80X75; Q9JKR6			0	0	1.223	0.912	0.745	1	1	0.430989	95.7	117	87.2	20.46	18.69	26.23	1.89836e+07	2.05493e+07	9.40226e+06	1.41586e+07	1.66896e+07	17717656	1.15481e+07	8.0542e+06	7.86669e+06	1.28821e+07	1.43835e+07	1.35405e+07	1.20106e+07	1.17063e+07
FALSE	Master Protein	Q62234-2	Isoform 2 of Myomesin-1 OS=Mus musculus OX=10090 GN=Myom1	49	67	342	67	1569	175.3	6.32	67							Myom1	Q62234-2			0	0	0.77	0.57	0.74	0.867623	0.055118	0.499951	128.2	98.7	73.1	47.67	28.09	34.03	1.02381e+07	9.99507e+06	2.63902e+07	2.59562e+07	2.80999e+07	1.64061e+07	1.31586e+07	9.5764e+06	8.57263e+06	9.82271e+06	6.17913e+06	6.26674e+06	6.07651e+06	7.56654e+06
FALSE	Master Protein	P97457	Myosin regulatory light chain 2, skeletal muscle isoform OS=Mus musculus OX=10090 GN=Mylpf PE=1 SV=3	95	25	1573	25	169	18.9	4.92	25	other biological processes	cytoskeleton;other cell component	other molecular function	Pf13405	17907	ENSMUSG00000030672	Mylpf	mmu:17907; P97457		Smooth Muscle Contraction	1	0	0.826	0.445	0.539	1	0.0164507	0.124615	132.1	109.1	58.8	62.46	28.37	69.43	2.35781e+07	2.11254e+07	7.48516e+07	7.1317e+07	5.28552e+07	4.02687e+07	3.21744e+07	2.53265e+07	1.81012e+07	1.57818e+07	9.7143e+06	1.14322e+07	1.81154e+07	1.30307e+07
FALSE	Master Protein	P10493	Nidogen-1 OS=Mus musculus OX=10090 GN=Nid1 PE=1 SV=2	42	39	993	39	1245	136.5	5.44	39	cell adhesion;cell organization and biogenesis;developmental processes;other biological processes	non-structural extracellular;extracellular matrix;plasma membrane;other membranes;other cell component	other molecular function	Pf00058, Pf00086, Pf06119, Pf07474, Pf07645, Pf12662, Pf12947, Pf14670	18073	ENSMUSG00000005397	Nid1	mmu:18073; P10493; Q3TKX9; Q8BQI3; Q8C3U8; Q8C9P6		Degradation of the extracellular matrix; Laminin interactions	2	0	1.236	1.667	1.349	0.480809	0.00806616	0.314199	76.9	95	128.1	30.12	18.41	15.53	1.78858e+07	1.01845e+07	5.81275e+06	6.43366e+06	2.1058e+07	1.22995e+07	7.44004e+06	8.19962e+06	4.84741e+06	5.04302e+06	7.83077e+06	6.66224e+06	1.03999e+07	9.58817e+06
FALSE	Master Protein	P06728	Apolipoprotein A-IV OS=Mus musculus OX=10090 GN=Apoa4 PE=1 SV=3	83	36	931	36	395	45	5.47	36	cell adhesion;cell organization and biogenesis;protein metabolism;other metabolic processes;stress response;transport;developmental processes;other biological processes	non-structural extracellular;cytosol;other cell component	transporter activity;enzyme regulator activity;other molecular function	Pf01442	11808	ENSMUSG00000032080	Apoa4	mmu:11808; P06728; Q91XF8	Statin pathway	Retinoid metabolism and transport; Chylomicron assembly; Chylomicron remodeling	4	0	2.062	1.401	0.679	1	1	1	67.2	138.6	94.2	66.72	51.02	31.11	2.01386e+07	1.52727e+07	5.94281e+06	6.09335e+06	4.40344e+07	3.93173e+07	2.90942e+07	2.86047e+07	7.05045e+06	9.31073e+06	5.10078e+06	6.12734e+06	9.94335e+06	1.0773e+07
FALSE	Master Protein	P37889-2	Isoform 2 of Fibulin-2 OS=Mus musculus OX=10090 GN=Fbln2	39	36	1284	36	1174	126.4	4.65	36							Fbln2	P37889-2			0	0	1.034	1.232	1.191	1	0.555404	0.907916	91.9	95	113.1	36.98	46.95	55.19	1.56248e+07	9.91034e+06	1.0848e+07	7.01529e+06	3.58966e+07	2.18721e+07	1.10847e+07	3.83954e+06	7.58114e+06	7.24859e+06	6.00434e+06	5.52715e+06	7.65832e+06	8.72634e+06
FALSE	Master Protein	P05977	Myosin light chain 1/3, skeletal muscle isoform OS=Mus musculus OX=10090 GN=Myl1 PE=1 SV=2	96	23	1020	23	188	20.6	5.03	23	other biological processes	cytoskeleton	other molecular function		17901	ENSMUSG00000061816	Myl1	mmu:17901; P05977; P05978	G13 signaling pathway; Regulation of actin cytoskeleton	Striated Muscle Contraction	3	0	0.908	0.843	0.928	1	0.265008	0.937754	109.1	99.1	91.9	52.66	25.14	40.22	1.5823e+07	1.44889e+07	3.41973e+07	3.27205e+07	2.46348e+07	1.8757e+07	1.92141e+07	1.19855e+07	7.59469e+06	1.01276e+07	8.79931e+06	1.0193e+07	1.52565e+07	1.14497e+07
FALSE	Master Protein	Q9D6Z1	Nucleolar protein 56 OS=Mus musculus OX=10090 GN=Nop56 PE=1 SV=2	71	37	1198	37	580	64.4	9.14	37	other biological processes	nucleus;other cell component	nucleic acid binding activity;other molecular function	Pf01798, Pf08156	67134	ENSMUSG00000027405	Nop56	mmu:67134; Q3UD45; Q8BVL1; Q8VDT2; Q99LT8; Q9CT15; Q9D6Z1		Major pathway of rRNA processing in the nucleolus and cytosol	1	0	1.028	0.792	0.77	1	0.685223	0.715378	106.4	109.4	84.2	38.21	27.09	17.89	2.62295e+06	1.82545e+06	1.5014e+06	1.15278e+06	7.02982e+06	4.75768e+06	1.44542e+06	1.8031e+06	2.03492e+06	2.1598e+06	998250	1.55676e+06	2.10916e+06	2.2232e+06
FALSE	Master Protein	Q64521	Glycerol-3-phosphate dehydrogenase, mitochondrial OS=Mus musculus OX=10090 GN=Gpd2 PE=1 SV=2	68	48	930	48	727	80.9	6.61	48	other metabolic processes;developmental processes;other biological processes	other cell component	other molecular function	Pf01266, Pf13499, Pf16901	14571	ENSMUSG00000026827	Gpd2	mmu:14571; Q3TK51; Q3UDY8; Q61507; Q64521; Q8CBX6; Q8K4U5; Q8VDT0; Q9ERP0	Fatty acid beta-oxidation	Triglyceride catabolism; Synthesis of PA	3	0	0.879	1.007	1.145	1	1	1	103.9	91.4	104.7	33.53	36.73	21.25	8238010	6.9511e+06	2.09506e+06	1.65418e+06	6.50783e+06	5.75903e+06	4.13676e+06	2.7157e+06	3.15192e+06	2.816e+06	2.42325e+06	2.44886e+06	3.40215e+06	2.46156e+06
FALSE	Master Protein	Q9D819	Inorganic pyrophosphatase OS=Mus musculus OX=10090 GN=Ppa1 PE=1 SV=1	82	29	1452	29	289	32.6	5.6	29	other metabolic processes	cytosol	other molecular function	Pf00719	67895	ENSMUSG00000020089	Ppa1	mmu:67895; Q9D819		Pyrophosphate hydrolysis; Cytosolic tRNA aminoacylation	2	0	0.91	0.877	0.963	0.689929	0.249285	1	107.6	98	94.4	22.87	9.2	12.85	2.57007e+07	2.51692e+07	1.1751e+07	9.26895e+06	2.49765e+07	2.74913e+07	1.29605e+07	8.96572e+06	9.67735e+06	1.10853e+07	1.24401e+07	7.95543e+06	9.26549e+06	8.8171e+06
FALSE	Master Protein	P31001	Desmin OS=Mus musculus OX=10090 GN=Des PE=1 SV=3	75	42	659	42	469	53.5	5.27	42	cell organization and biogenesis;other biological processes	plasma membrane;other membranes;cytoskeleton;nucleus;other cell component	cytoskeletal activity;other molecular function	Pf00038, Pf04732	13346	ENSMUSG00000026208	Des	mmu:13346; P31001		Striated Muscle Contraction	1	0	0.629	0.376	0.598	0.859182	0.0494739	0.484389	149.7	94.1	56.3	65.97	37.01	61.15	5.09422e+06	3.22867e+06	1.56704e+07	1.50155e+07	1.26293e+07	8.84702e+06	7.84179e+06	5.54699e+06	2.83851e+06	2.64546e+06	1.82206e+06	2.03296e+06	2.74736e+06	3.33361e+06
FALSE	Master Protein	Q60932	Voltage-dependent anion-selective channel protein 1 OS=Mus musculus OX=10090 GN=Vdac1 PE=1 SV=3	86	30	1833	30	296	32.3	8.43	30	cell-cell signaling;stress response;transport;other biological processes	plasma membrane;other membranes;mitochondrion;ER/Golgi;other cell component	transporter activity;other molecular function	Pf01459	22333	ENSMUSG00000020402	Vdac1	B1ASZ9; mmu:22333; Q5SVC6; Q60932		Pyruvate metabolism; Ub-specific processing proteases; PINK1-PRKN Mediated Mitophagy	3	0	1.022	0.975	0.954	1	1	1	100.1	102.3	97.6	24.71	13.27	20	5.485e+07	4.0153e+07	3.13342e+07	2.85058e+07	1.11302e+08	7.07532e+07	3.407e+07	2.01928e+07	2.75745e+07	3.20955e+07	3.01967e+07	2.49238e+07	2.41144e+07	3.00595e+07
FALSE	Master Protein Candidate	Q60932-2	Isoform Mt-VDAC1 of Voltage-dependent anion-selective channel protein 1 OS=Mus musculus OX=10090 GN=Vdac1	90	30	1833	30	283	30.7	8.54	30							Vdac1	Q60932-2			0	0	1.022	0.975	0.954	1	1	1	100.1	102.3	97.6	24.71	13.27	20	5.485e+07	4.0153e+07	3.13342e+07	2.85058e+07	1.11302e+08	7.07532e+07	3.407e+07	2.01928e+07	2.75745e+07	3.20955e+07	3.01967e+07	2.49238e+07	2.41144e+07	3.00595e+07
FALSE	Master Protein	Q8BTS0	DEAD box protein 5 OS=Mus musculus OX=10090 GN=Ddx5 PE=1 SV=1	66	45	1640	45	615	69.2	8.92	45	RNA metabolism OR transcription;other metabolic processes;signal transduction;other biological processes	nucleus	nucleic acid binding activity;other molecular function	Pf00270, Pf00271, Pf08061	13207	ENSMUSG00000020719	Ddx5	Q6P5F8; Q8BTS0	mRNA processing		1	0	1.081	1.421	1.315	1	0.0773183	0.199931	85.7	92.6	121.8	18.42	21.74	40	20326856	1.45479e+07	1.00544e+07	1.36499e+07	2.12229e+07	1.78521e+07	1.16944e+07	1.00697e+07	1.1597e+07	1.57899e+07	1.23827e+07	1.52334e+07	9.45132e+06	1.39311e+07
FALSE	Master Protein	Q61553	Fascin OS=Mus musculus OX=10090 GN=Fscn1 PE=1 SV=4	74	35	1190	35	493	54.5	6.89	35	cell organization and biogenesis;other biological processes	plasma membrane;other membranes;cytosol;cytoskeleton;other cell component	cytoskeletal activity;other molecular function	Pf06268	14086	ENSMUSG00000029581	Fscn1	mmu:14086; O09099; O09156; Q05DK3; Q61553; Q7TN32; Q80V75			0	0	0.839	1.047	1.248	0.894199	1	0.366962	103.9	87.2	108.8	30.74	22.12	18.63	2.26374e+07	1.68077e+07	1.47676e+07	1.05628e+07	3.9612e+07	2.09232e+07	1.03024e+07	5.27577e+06	1.22796e+07	1.97298e+07	1.10019e+07	1.04741e+07	8.25984e+06	7.94841e+06
FALSE	Master Protein	E9Q555	E3 ubiquitin-protein ligase RNF213 OS=Mus musculus OX=10090 GN=Rnf213 PE=1 SV=2	28	108	650	108	5152	584.4	6.8	108						ENSMUSG00000070327	Rnf213	A0A8I4P9C4			0	0	1.296	0.973	0.75	0.733746	1	0.29209	91.8	119	89.3	19.49	22.25	20.12	1.39206e+07	9.77555e+06	1.08181e+07	8.556e+06	1.21127e+07	1.36538e+07	1.1571e+07	7.46547e+06	5.83306e+06	9.39217e+06	1.2078e+07	1.02469e+07	9.41171e+06	9.20573e+06
FALSE	Master Protein	Q3THK7	GMP synthase [glutamine-hydrolyzing] OS=Mus musculus OX=10090 GN=Gmps PE=1 SV=2	75	46	893	46	693	76.7	6.73	46	other metabolic processes	cytosol	other molecular function	Pf00117, Pf00958, Pf02540	229363	ENSMUSG00000027823	Gmps	mmu:229363; Q3TFR6; Q3THK7; Q3TIH1; Q3UJ21; Q3V343; Q66JZ6	Purine metabolism	Azathioprine ADME; Purine ribonucleoside monophosphate biosynthesis	3	0	1.132	1.026	0.906	1	1	1	95	107.6	97.4	24.9	18.09	14.55	1.84827e+07	2.35572e+07	1.87977e+07	1.38843e+07	2.93389e+07	2.24691e+07	1.08535e+07	7.54531e+06	7.48353e+06	7.42831e+06	8.75684e+06	9.74086e+06	1.4439e+07	1.15586e+07
FALSE	Master Protein	Q3UPL0	Protein transport protein Sec31A OS=Mus musculus OX=10090 GN=Sec31a PE=1 SV=2	48	46	1200	46	1230	133.5	6.76	46	cell organization and biogenesis;transport;other biological processes	other membranes;cytosol;ER/Golgi;other cytoplasmic organelle;other cell component	other molecular function	Pf12931	69162	ENSMUSG00000035325	Sec31a	mmu:69162; Q3UPL0; Q3UYH3; Q6IQZ3; Q7TQJ7; Q811J4		MHC class II antigen presentation; COPII-mediated vesicle transport; Antigen Presentation: Folding, assembly and peptide loading of class I MHC	3	0	1.184	1.092	0.922	0.985104	1	1	91.6	108.4	100	18.72	12.35	26.99	1.88411e+07	1.91802e+07	1.07204e+07	8.69286e+06	2.13378e+07	1.24709e+07	8.8344e+06	6.85305e+06	1.02272e+07	9.18082e+06	9.13684e+06	1.0818e+07	9.69869e+06	9.15543e+06
FALSE	Master Protein	Q3TXS7	26S proteasome non-ATPase regulatory subunit 1 OS=Mus musculus OX=10090 GN=Psmd1 PE=1 SV=1	62	46	985	46	953	105.7	5.39	46	protein metabolism;other metabolic processes;other biological processes	nucleus;other cell component	enzyme regulator activity;other molecular function	Pf01851, Pf13646, Pf18004	70247	ENSMUSG00000026229	Psmd1	B2RRP8; mmu:70247; Q3TXS7		FCERI mediated NF-kB activation; Neutrophil degranulation; ABC-family proteins mediated transport; Downstream TCR signaling; Neddylation; Asymmetric localization of PCP proteins; Degradation of AXIN; Hedgehog 'on' state; Ub-specific processing proteases; Regulation of RUNX3 expression and activity; Antigen processing: Ubiquitination & Proteasome degradation; Autodegradation of Cdh1 by Cdh1:APC/C;…	49	0	0.904	0.941	1.042	1	0.996648	1	105.5	95.3	99.3	24.39	14.29	6.68	3.24809e+07	2.17161e+07	1.55608e+07	1.14214e+07	4.99679e+07	2.56866e+07	1.31722e+07	1.02252e+07	1.34673e+07	1.37395e+07	1.2877e+07	1.4812e+07	1.03544e+07	1.20876e+07
FALSE	Master Protein	Q3T9E4	T-cell-specific guanine nucleotide triphosphate-binding protein 2 OS=Mus musculus OX=10090 GN=Tgtp2 PE=1 SV=2	88	35	867	35	415	47.1	5.74	35	stress response;other biological processes	other membranes;ER/Golgi	other molecular function	Pf05049	100039796; 21822	ENSMUSG00000078921; ENSMUSG00000078922	Tgtp2	mmu:100039796; mmu:21822; Q3T9E4			0	0	0.82	0.87	1.061	0.985684	1	1	111.5	91.5	97	35.33	38.38	62.62	1.29702e+07	1.15615e+07	1.63253e+07	1.63835e+07	1.46897e+07	9.13883e+06	1.33819e+07	6.1618e+06	6.18879e+06	9.65994e+06	1.32743e+07	8.49325e+06	6.75428e+06	6.31271e+06
FALSE	Master Protein	Q02788	Collagen alpha-2(VI) chain OS=Mus musculus OX=10090 GN=Col6a2 PE=1 SV=3	43	43	2352	43	1034	110.3	6.42	43	cell adhesion;other biological processes	non-structural extracellular;extracellular matrix;plasma membrane;other membranes;other cell component	other molecular function	Pf00092, Pf01391	12834	ENSMUSG00000020241	Col6a2	mmu:12834; Q02788; Q05505; Q8C972; Q8K229	Focal adhesion: PI3K-Akt-mTOR signaling pathway; Focal adhesion	ECM proteoglycans; Integrin cell surface interactions; Signaling by PDGF; Collagen degradation; Assembly of collagen fibrils and other multimeric structures; NCAM1 interactions; Collagen chain trimerization	10	0	1.04	1.06	1.019	1	1	1	96.8	100.7	102.6	33.89	25.55	15.94	4.99102e+07	4.43281e+07	3.80792e+07	3.48392e+07	7.10721e+07	4.44863e+07	5.49965e+07	3.77387e+07	4.83208e+07	6.66666e+07	2.43405e+07	2.4997e+07	2.81926e+07	2.96547e+07
FALSE	Master Protein	P56399	Ubiquitin carboxyl-terminal hydrolase 5 OS=Mus musculus OX=10090 GN=Usp5 PE=1 SV=1	60	43	1153	43	858	95.8	5.01	43	protein metabolism;other metabolic processes;other biological processes	cytosol;nucleus	other molecular function	Pf00443, Pf00627, Pf02148, Pf17807	22225	ENSMUSG00000038429	Usp5	mmu:22225; P56399		Ub-specific processing proteases; Synthesis of active ubiquitin: roles of E1 and E2 enzymes	2	0	0.971	0.945	0.974	1	1	1	102.9	99.9	97.2	12.69	12.46	11.85	3.8864e+07	3.12887e+07	2.09286e+07	2.0018e+07	5.22091e+07	4.209e+07	1.89024e+07	1.70516e+07	2.12424e+07	2.31814e+07	2.4427e+07	1.98897e+07	2.01827e+07	2.47289e+07
FALSE	Master Protein	Q6IFZ6	Keratin, type II cytoskeletal 1b OS=Mus musculus OX=10090 GN=Krt77 PE=1 SV=1	70	38	443	38	572	61.3	8.02	38		plasma membrane;cytoskeleton		Pf00038, Pf16208	406220	ENSMUSG00000067594	Krt77	mmu:406220; Q6IFZ6		Formation of the cornified envelope	2	0	9.908	0.661	0.067	1	0.580072	0.154529	25.9	256.9	17.1	120.91	110.26	60.03	1.15623e+06	3.38757e+06	712517	830388	4.78424e+07	3.7859e+07	3.53959e+07	2.09121e+07	981570	363184	778792	1.35156e+06	1.03693e+06	264224
FALSE	Master Protein	P62259	14-3-3 protein epsilon OS=Mus musculus OX=10090 GN=Ywhae PE=1 SV=1	75	26	1497	26	255	29.2	4.74	26	stress response;transport;developmental processes;signal transduction;other biological processes	plasma membrane;other membranes;cytosol;cytoskeleton;nucleus;other cell component	other molecular function	Pf00244	22627	ENSMUSG00000020849	Ywhae	mmu:22627; P29360; P42655; P62259; Q63631	Myometrial relaxation and contraction pathways; Alpha 6 beta 4 integrin signaling pathway; Calcium regulation in cardiac cells	Regulation of HSF1-mediated heat shock response; RAB GEFs exchange GTP for GDP on RABs; Anchoring of the basal body to the plasma membrane; Regulation of PLK1 Activity at G2/M Transition; Loss of Nlp from mitotic centrosomes; Recruitment of mitotic centrosome proteins and complexes; Recruitment of NuMA to mitotic centrosomes; AURKA Activation by TPX2; TP53 Regulates Metabolic Genes; Activation of…	19	0	0.887	0.949	1.07	1	1	1	105.8	93.8	100.4	22.56	22.33	21.16	4.27603e+07	4.21093e+07	2.02016e+07	2.06049e+07	4.70527e+07	3.32224e+07	1.58167e+07	1.31429e+07	1.92191e+07	1.53266e+07	2.26544e+07	1.56508e+07	1.9992e+07	1.68846e+07
FALSE	Master Protein	P51881	ADP/ATP translocase 2 OS=Mus musculus OX=10090 GN=Slc25a5 PE=1 SV=3	86	34	2743	34	298	32.9	9.73	34	cell organization and biogenesis;other metabolic processes;transport;developmental processes;other biological processes	other membranes;cytoskeleton;mitochondrion	transporter activity;other molecular function	Pf00153	11740	ENSMUSG00000016319	Slc25a5	mmu:11740; P51881; Q61311	Electron transport chain	Transport of nucleosides and free purine and pyrimidine bases across the plasma membrane	2	0	1.161	1.031	0.889	0.527618	1	0.0580641	94	109.1	96.9	9.56	10.02	14.68	1.23452e+08	1.11346e+08	1.00587e+08	9.64618e+07	1.71961e+08	1.45959e+08	8.80918e+07	5.89113e+07	6.92926e+07	9.91737e+07	8.32088e+07	7.69217e+07	7.47997e+07	9.51973e+07
FALSE	Master Protein	Q9DCN2	NADH-cytochrome b5 reductase 3 OS=Mus musculus OX=10090 GN=Cyb5r3 PE=1 SV=3	82	30	1509	30	301	34.1	8.38	30	other metabolic processes	other membranes;mitochondrion;ER/Golgi;other cell component	other molecular function	Pf00175, Pf00970	109754	ENSMUSG00000018042	Cyb5r3	mmu:109754; Q9DCN2	Oxidation by cytochrome P450	Neutrophil degranulation; Phase I - Functionalization of compounds; Vitamin C (ascorbate) metabolism	4	0	1.046	1.19	1.137	1	0.606165	0.57179	92.7	97	110.3	29.5	24.08	50.3	2.21034e+07	1.93718e+07	1.46024e+07	1.1765e+07	4.48533e+07	3.55714e+07	1.145e+07	7.70392e+06	9.66107e+06	1.26268e+07	1.36823e+07	1.30813e+07	1.19623e+07	1.82665e+07
FALSE	Master Protein	Q8R1F1	Protein Niban 2 OS=Mus musculus OX=10090 GN=Niban2 PE=1 SV=2	67	43	983	43	749	84.8	5.94	43	cell-cell signaling;transport;other biological processes	plasma membrane;other membranes;cytosol;nucleus;other cell component	other molecular function		227737	ENSMUSG00000026796	Niban2	mmu:227737; Q3TCV6; Q3U8I3; Q3UC84; Q3UDW4; Q3UIE4; Q543S7; Q8BQ71; Q8CC78; Q8R1F1			0	0	0.943	1.142	1.211	1	0.830036	0.33796	97.3	91.7	111.1	28.94	16.89	20.63	1.94585e+07	2.37082e+07	8.14551e+06	8.86333e+06	3.50074e+07	3.10773e+07	1.16383e+07	8.40726e+06	1.13081e+07	1.41661e+07	1.15718e+07	1.25315e+07	9.61371e+06	8.10613e+06
FALSE	Master Protein	P47791-2	Isoform Cytoplasmic of Glutathione reductase, mitochondrial OS=Mus musculus OX=10090 GN=Gsr	91	34	1371	34	474	51	7.39	34							Gsr	P47791-2			0	0	0.955	1.303	1.364	1	0.741114	0.329752	92.1	88	120	20.41	15.31	24.33	2.6716e+07	1.81957e+07	1.81082e+07	1.71826e+07	5.19428e+07	3.86419e+07	1.94348e+07	1.14582e+07	1.647e+07	1.9159e+07	1.80314e+07	1.80346e+07	1.67739e+07	1.67655e+07
FALSE	Master Protein	Q9D8E6	60S ribosomal protein L4 OS=Mus musculus OX=10090 GN=Rpl4 PE=1 SV=3	64	38	1893	38	419	47.1	11	38	cell organization and biogenesis;protein metabolism;other metabolic processes;other biological processes	cytosol;cytoskeleton;ER/Golgi;translational apparatus;nucleus;other cell component	nucleic acid binding activity;other molecular function	Pf00573, Pf14374	67891	ENSMUSG00000032399	Rpl4	mmu:67891; Q9CY08; Q9D8E6	Cytoplasmic ribosomal proteins	Major pathway of rRNA processing in the nucleolus and cytosol; L13a-mediated translational silencing of Ceruloplasmin expression; SRP-dependent cotranslational protein targeting to membrane; Formation of a pool of free 40S subunits; GTP hydrolysis and joining of the 60S ribosomal subunit; Nonsense Mediated Decay (NMD) independent of the Exon Junction Complex (EJC); Nonsense Mediated Decay (NMD) e…	8	0	1.1	0.917	0.834	1	0.469132	0.0731295	99.4	109.4	91.2	14.26	14.2	12.02	4.10683e+07	3.2811e+07	3.18462e+07	3.06128e+07	6.69807e+07	3.97742e+07	2.21019e+07	1.72581e+07	1.841e+07	2.20874e+07	2.26759e+07	2.1245e+07	2.2596e+07	1.86375e+07
FALSE	Master Protein	P28653	Biglycan OS=Mus musculus OX=10090 GN=Bgn PE=1 SV=1	64	29	2250	29	369	41.6	7.27	29	protein metabolism;other metabolic processes;developmental processes	non-structural extracellular;extracellular matrix;plasma membrane;other membranes;ER/Golgi;other cell component	other molecular function	Pf01462, Pf13855	12111	ENSMUSG00000031375	Bgn	mmu:12111; P28653; Q61355		CS/DS degradation; ECM proteoglycans; A tetrasaccharide linker sequence is required for GAG synthesis; Chondroitin sulfate biosynthesis; Dermatan sulfate biosynthesis	5	0	1.081	1.031	0.953	1	0.834877	1	96.4	104.2	99.4	22.04	21	32.88	4.48918e+07	4.45261e+07	4.25607e+07	3.67338e+07	4.878e+07	4.15866e+07	3.10272e+07	3.053e+07	4.10937e+07	3.51518e+07	3.86611e+07	3.95338e+07	4.09298e+07	3.72937e+07
FALSE	Master Protein	Q6P6L5	Myosin-binding protein C, slow-type OS=Mus musculus OX=10090 GN=Mybpc1 PE=1 SV=1	54	54	371	54	1124	126.1	5.95	54	cell organization and biogenesis;other biological processes	cytoskeleton	cytoskeletal activity	Pf00041, Pf07679, Pf18362	109272	ENSMUSG00000020061	Mybpc1	mmu:109272; Q6P6L5			0	0	0.854	0.636	0.745	1	1	1	120.5	102.9	76.6	111.98	57.67	70.15	400365	313680	1.29769e+07	1.39475e+07	6.57742e+06	2.55563e+06	3.58949e+06	2.51662e+06	1.11417e+06	2.59148e+06	831495	323112	901028	1.38659e+06
FALSE	Master Protein	P61161	Actin-related protein 2 OS=Mus musculus OX=10090 GN=Actr2 PE=1 SV=1	66	31	1585	31	394	44.7	6.74	31	cell cycle OR cell proliferation;cell organization and biogenesis;stress response;transport;other biological processes	cytosol;cytoskeleton;nucleus;other cell component	cytoskeletal activity;other molecular function	Pf00022	66713	ENSMUSG00000020152	Actr2	mmu:66713; O15142; P61161; Q6PI31	ESC pluripotency pathways	Regulation of actin dynamics for phagocytic cup formation; Neutrophil degranulation; Clathrin-mediated endocytosis; EPHB-mediated forward signaling; RHO GTPases Activate WASPs and WAVEs	6	0	0.922	1.095	1.188	1	1	0.627308	99.4	91.7	108.9	17.52	16.47	16.84	2.21588e+07	2.05403e+07	1.47673e+07	1.25339e+07	3.80799e+07	2.87246e+07	1.65333e+07	1.25822e+07	1.5387e+07	2.04605e+07	16377154	1.609e+07	1.19451e+07	1.4423e+07
FALSE	Master Protein	Q8CI94	Glycogen phosphorylase, brain form OS=Mus musculus OX=10090 GN=Pygb PE=1 SV=3	52	45	1006	45	843	96.7	6.73	45	other metabolic processes	other cell component	other molecular function	Pf00343	110078	ENSMUSG00000033059	Pygb	mmu:110078; Q8CI94; Q8K283	Glycogen metabolism	Neutrophil degranulation	2	0	0.855	1.323	1.547	0.745623	0.689379	0.0386784	94.4	80.7	124.9	32.56	32.4	18.52	3.32305e+07	2.25132e+07	1.31089e+07	1.44162e+07	5.26452e+07	3.28045e+07	1.3787e+07	7335740	1.00183e+07	1.15707e+07	1.78427e+07	1.57557e+07	1.02974e+07	9.43506e+06
FALSE	Master Protein	A2ACG7	Dolichyl-diphosphooligosaccharide--protein glycosyltransferase subunit 2 OS=Mus musculus OX=10090 GN=Rpn2 PE=1 SV=1	74	31	1102	31	615	67.5	6.23	31	protein metabolism;other metabolic processes	other membranes;ER/Golgi		Pf05817		ENSMUSG00000027642	Rpn2	A2ACG7	Proteasome degradation		1	0	1.032	0.851	0.825	1	0.234434	0.0559562	104.1	107.4	88.5	18.29	7.89	10.47	2.86452e+07	2.6273e+07	2.08812e+07	2.28168e+07	4.57046e+07	3.97733e+07	2.34362e+07	2.19008e+07	2.56596e+07	2.13441e+07	2.46105e+07	1.98171e+07	2.35155e+07	1.96934e+07
FALSE	Master Protein	P50446	Keratin, type II cytoskeletal 6A OS=Mus musculus OX=10090 GN=Krt6a PE=1 SV=3	50	34	643	34	553	59.3	7.94	34	cell-cell signaling;cell organization and biogenesis;stress response;signal transduction;other biological processes	cytoskeleton		Pf00038, Pf16208	16687	ENSMUSG00000058354	Krt6a	mmu:16687; P50446; Q9Z332		Formation of the cornified envelope	2	0	1.25	0.942	0.753	1	1	0.95992	94	117.5	88.5	54.83	30.1	51.88	5.84866e+07	5.19609e+07	1.34272e+07	1.36556e+07	9.76734e+07	7.64092e+07	2.82438e+07	1.19115e+07	1.15043e+07	1.34751e+07	2.76886e+07	2.68959e+07	2.05041e+07	2.77228e+07
FALSE	Master Protein	Q9EQP2	EH domain-containing protein 4 OS=Mus musculus OX=10090 GN=Ehd4 PE=1 SV=1	65	32	1036	32	541	61.4	6.76	32	cell organization and biogenesis;transport;other biological processes	plasma membrane;other membranes;ER/Golgi;other cytoplasmic organelle;other cell component	other molecular function	Pf00350, Pf12763, Pf16880, Pf18150	98878	ENSMUSG00000027293	Ehd4	mmu:98878; Q9EQP2			0	0	1.032	0.806	0.781	1	0.598859	0.249269	105.7	109.1	85.2	26.27	14.95	14.65	6.81488e+06	3.30381e+06	4.51933e+06	3.53583e+06	5.41606e+06	3.28765e+06	4.19849e+06	2.48683e+06	2.28292e+06	4.25651e+06	3.02378e+06	2.377e+06	3.38434e+06	2.52434e+06
FALSE	Master Protein	P49312	Heterogeneous nuclear ribonucleoprotein A1 OS=Mus musculus OX=10090 GN=Hnrnpa1 PE=1 SV=2	50	21	1286	21	320	34.2	9.23	21	RNA metabolism OR transcription;other metabolic processes;transport;other biological processes	cytosol;nucleus;other cell component	nucleic acid binding activity;other molecular function	Pf00076, Pf11627	15382	ENSMUSG00000046434	Hnrnpa1	mmu:15382; P49312; P97312; Q3V269	mRNA processing	mRNA Splicing - Major Pathway; FGFR2 alternative splicing; Processing of Capped Intron-Containing Pre-mRNA	4	0	0.689	0.685	0.994	0.447484	0.166228	1	126.4	87.1	86.5	71.45	19.27	21.71	7.75406e+06	1.44783e+07	3.17588e+07	8.90085e+06	4.76095e+07	3.175e+07	4.61134e+07	5.58835e+06	1.13365e+07	1.088e+07	1.05023e+07	8.58943e+06	7.79143e+06	6.49677e+06
FALSE	Master Protein Candidate	Q5EBP8	Helix-destabilizing protein OS=Mus musculus OX=10090 GN=Hnrnpa1 PE=1 SV=1	43	21	1286	21	373	38.8	9.13	21	RNA metabolism OR transcription;other metabolic processes;stress response;transport;other biological processes	nucleus;other cell component	nucleic acid binding activity;other molecular function	Pf00076, Pf11627	15382	ENSMUSG00000046434	Hnrnpa1	Q5EBP8	mRNA processing		1	0	0.689	0.685	0.994	0.447484	0.166228	1	126.4	87.1	86.5	71.45	19.27	21.71	7.75406e+06	1.44783e+07	3.17588e+07	8.90085e+06	4.76095e+07	3.175e+07	4.61134e+07	5.58835e+06	1.13365e+07	1.088e+07	1.05023e+07	8.58943e+06	7.79143e+06	6.49677e+06
FALSE	Master Protein	Q8K411-2	Isoform 2 of Presequence protease, mitochondrial OS=Mus musculus OX=10090 GN=Pitrm1	66	58	874	58	1035	117.1	7.12	58							Pitrm1	Q8K411-2			0	0	1.431	1.18	0.824	0.10483	0.716456	0.292025	83.1	118.9	98	17.67	19.87	9.49	1.01743e+07	9.88808e+06	6.86974e+06	6.33594e+06	1.81767e+07	1.27315e+07	6.2533e+06	3.6985e+06	4.46677e+06	5.96078e+06	5.7324e+06	5.09498e+06	6.8572e+06	6.99209e+06
FALSE	Master Protein	A0A1B0GSG5	Ribonuclease inhibitor OS=Mus musculus OX=10090 GN=Rnh1 PE=1 SV=1	72	32	1177	32	492	53.9	5.01	32	other biological processes	non-structural extracellular;cytosol;nucleus	enzyme regulator activity	Pf13516, Pf18779	107702	ENSMUSG00000038650	Rnh1	A0A1B0GSG5			0	0	1.052	0.884	0.84	1	1	0.937104	102.2	107.5	90.3	18.96	11.9	24.69	4.27064e+07	3.82271e+07	2.63206e+07	2.28795e+07	3.47919e+07	3.7035e+07	1.71801e+07	1.22526e+07	2.17798e+07	2.36563e+07	2.33127e+07	2.6391e+07	1.95433e+07	1.94995e+07
FALSE	Master Protein	Q00519	Xanthine dehydrogenase/oxidase OS=Mus musculus OX=10090 GN=Xdh PE=1 SV=5	49	51	1240	51	1335	146.5	7.56	51	cell organization and biogenesis;other metabolic processes;transport;other biological processes	non-structural extracellular;cytosol;ER/Golgi;other cytoplasmic organelle	other molecular function	Pf00111, Pf00941, Pf01315, Pf01799, Pf02738, Pf03450, Pf20256	22436	ENSMUSG00000024066	Xdh	E9QLM9; mmu:22436; Q00519	Selenium micronutrient network; Folic acid network; Purine metabolism	Azathioprine ADME; Purine catabolism; Butyrophilin (BTN) family interactions	6	0	0.982	0.897	0.913	1	0.86816	1	104.2	102.3	93.4	10.54	5.38	29.07	1.7958e+07	1.55272e+07	1.23898e+07	1.11351e+07	2.7453e+07	1.79773e+07	1.18056e+07	7.84627e+06	1.14508e+07	1.31173e+07	1.13409e+07	9.96203e+06	8.66132e+06	8.89063e+06
FALSE	Master Protein	E9PZF0	Nucleoside diphosphate kinase OS=Mus musculus OX=10090 GN=Gm20390 PE=3 SV=1	87	28	2990	28	267	30.2	8.72	28	other metabolic processes;other biological processes		kinase activity;other molecular function	Pf00334		ENSMUSG00000091228	Gm20390	E9PZF0			0	0	0.874	0.977	1.117	0.475765	0.973945	0.715378	105.2	92	102.8	19.43	7.35	17.51	8.20161e+07	6.57032e+07	5.81535e+07	5.03138e+07	1.01431e+08	7.63249e+07	8.11516e+07	3.1976e+07	4.65782e+07	5.34162e+07	4.41431e+07	4.12125e+07	3.75316e+07	3.55494e+07
FALSE	Master Protein	Q6P5F9	Exportin-1 OS=Mus musculus OX=10090 GN=Xpo1 PE=1 SV=1	66	55	1113	55	1071	123	6.07	55	transport;other biological processes	other membranes;cytosol;nucleus;other cell component	nucleic acid binding activity;other molecular function	Pf03810, Pf08389, Pf08767, Pf18777, Pf18784, Pf18787	103573	ENSMUSG00000020290	Xpo1	mmu:103573; Q6P5F9		Separation of Sister Chromatids; MAPK6/MAPK4 signaling; Amplification of signal from unattached kinetochores via a MAD2 inhibitory signal; Resolution of Sister Chromatid Cohesion; RHO GTPases Activate Formins; EML4 and NUDC in mitotic spindle formation; Cyclin A/B1/B2 associated events during G2/M transition; Heme signaling; Deactivation of the beta-catenin transactivating complex; HuR (ELAVL1) b…	12	0	0.754	0.924	1.225	0.200978	1	0.225136	112	84.5	103.5	16.08	15.55	11.53	1.31565e+07	1.06289e+07	1.10956e+07	9.08706e+06	2.1641e+07	1.64884e+07	9.04378e+06	4.67601e+06	8.83261e+06	1.03635e+07	6.10298e+06	5.96087e+06	5.13377e+06	5.32676e+06
FALSE	Master Protein	Q91VR5	ATP-dependent RNA helicase DDX1 OS=Mus musculus OX=10090 GN=Ddx1 PE=1 SV=1	60	43	962	43	740	82.4	7.21	43	cell organization and biogenesis;DNA metabolism;RNA metabolism OR transcription;other metabolic processes;stress response;other biological processes	cytosol;mitochondrion;nucleus;other cell component	nucleic acid binding activity;other molecular function	Pf00270, Pf00271, Pf00622	104721	ENSMUSG00000037149	Ddx1	mmu:104721; Q3TU41; Q91VR5	mRNA processing		1	0	1.108	0.964	0.87	0.39368	1	0.123093	97.6	108.2	94.2	18.08	6.63	13.4	2.92555e+07	2.46496e+07	2.98349e+07	2.65167e+07	4.98236e+07	4.39636e+07	1.61188e+07	1.96865e+07	1.77026e+07	2.19752e+07	2.72479e+07	2.31065e+07	2.22349e+07	2.15077e+07
FALSE	Master Protein	M0QWP1	Agrin OS=Mus musculus OX=10090 GN=Agrn PE=1 SV=1	31	44	369	44	2034	216.5	6.15	44	cell-cell signaling;signal transduction;other biological processes	extracellular matrix;plasma membrane;other membranes;other cell component	other molecular function	Pf00008, Pf00050, Pf00053, Pf00054, Pf01390, Pf03146, Pf07648	11603	ENSMUSG00000041936	Agrn	M0QWP1	Primary focal segmental glomerulosclerosis (FSGS)		1	0	1.408	2.12	1.506	1	0.0253929	0.157774	66.3	93.3	140.5	40.49	48.62	73.24	2.47844e+06	3.40195e+06	2.39726e+06	1.7925e+06	6.73165e+06	3.90021e+06	1.36079e+06	639437	873383	1.35879e+06	1.13217e+06	1.18175e+06	4.69193e+06	2.50914e+06
FALSE	Master Protein	P62908	40S ribosomal protein S3 OS=Mus musculus OX=10090 GN=Rps3 PE=1 SV=1	84	33	2276	33	243	26.7	9.66	33	cell cycle OR cell proliferation;cell organization and biogenesis;protein metabolism;DNA metabolism;other metabolic processes;stress response;other biological processes	plasma membrane;other membranes;cytosol;cytoskeleton;mitochondrion;ER/Golgi;translational apparatus;nucleus;other cell component	cytoskeletal activity;nucleic acid binding activity;other molecular function	Pf00189, Pf07650	27050	ENSMUSG00000030744	Rps3	mmu:27050; P17073; P47933; P62908	Cytoplasmic ribosomal proteins	Nonsense Mediated Decay (NMD) enhanced by the Exon Junction Complex (EJC); Major pathway of rRNA processing in the nucleolus and cytosol; SRP-dependent cotranslational protein targeting to membrane; L13a-mediated translational silencing of Ceruloplasmin expression; Formation of a pool of free 40S subunits; GTP hydrolysis and joining of the 60S ribosomal subunit; Nonsense Mediated Decay (NMD) inde…	11	0	1.278	1.067	0.835	1	1	1	89.7	114.6	95.7	22.67	30.13	20	3.32694e+07	3.13531e+07	2.28081e+07	1.73702e+07	7.71788e+07	4.26768e+07	2.90462e+07	2.14512e+07	2.0962e+07	2.38208e+07	1.54734e+07	1.72265e+07	1.65964e+07	1.67277e+07
FALSE	Master Protein	P27659	60S ribosomal protein L3 OS=Mus musculus OX=10090 GN=Rpl3 PE=1 SV=3	69	39	1855	39	403	46.1	10.21	39	cell organization and biogenesis;protein metabolism;other metabolic processes;other biological processes	cytosol;translational apparatus;nucleus;other cell component	nucleic acid binding activity;other molecular function	Pf00297	27367	ENSMUSG00000060036	Rpl3	mmu:27367; O89071; P27659; Q91VJ6	Cytoplasmic ribosomal proteins	Nonsense Mediated Decay (NMD) enhanced by the Exon Junction Complex (EJC); Major pathway of rRNA processing in the nucleolus and cytosol; SRP-dependent cotranslational protein targeting to membrane; L13a-mediated translational silencing of Ceruloplasmin expression; Formation of a pool of free 40S subunits; GTP hydrolysis and joining of the 60S ribosomal subunit; Nonsense Mediated Decay (NMD) inde…	8	0	1.049	0.986	0.94	1	1	0.933786	98.8	103.7	97.5	22.82	16.9	14.08	3.31146e+07	2.81775e+07	1.55553e+07	1.56711e+07	5.84719e+07	4.27503e+07	2.10951e+07	1.5539e+07	1.79829e+07	2.67655e+07	1.97332e+07	1.96314e+07	1.84713e+07	2.43472e+07
FALSE	Master Protein	O08709	Peroxiredoxin-6 OS=Mus musculus OX=10090 GN=Prdx6 PE=1 SV=3	92	29	1803	29	224	24.9	6.01	29	cell organization and biogenesis;other metabolic processes;stress response;other biological processes	cytosol;nucleus;other cytoplasmic organelle;other cell component	other molecular function	Pf00578, Pf10417	11758		Prdx6	mmu:11758; O08709; Q91WT2; Q9QWP4; Q9QWW0		Neutrophil degranulation; Detoxification of Reactive Oxygen Species	2	0	1.008	0.916	0.909	1	1	0.525385	102.6	103.4	94	18.81	33.33	12.03	2.33804e+07	2.31427e+07	1.42248e+07	1.40602e+07	3.69718e+07	3.13647e+07	2.18762e+07	1.39992e+07	1.7824e+07	2.09472e+07	3.07967e+07	3.06863e+07	1.62597e+07	1.51135e+07
FALSE	Master Protein	Q9Z1F9	SUMO-activating enzyme subunit 2 OS=Mus musculus OX=10090 GN=Uba2 PE=1 SV=1	71	38	991	38	638	70.5	5.24	38	protein metabolism;other metabolic processes;other biological processes	nucleus;other cell component	other molecular function	Pf00899, Pf14732, Pf16195	50995	ENSMUSG00000052997	Uba2	mmu:50995; Q3TQN3; Q3U819; Q3U9J5; Q8BVX9; Q9Z1F9		SUMO is transferred from E1 to E2 (UBE2I, UBC9); SUMO is conjugated to E1 (UBA2:SAE1)	2	0	1.133	0.895	0.79	1	0.327245	0.0333454	99.1	112.2	88.7	17.03	9.51	17.65	1.7598e+07	1.75783e+07	1.34797e+07	1.68689e+07	2.54526e+07	2.30044e+07	1.76316e+07	1.33022e+07	1.22151e+07	1.18747e+07	1.29855e+07	1.61448e+07	1.1532e+07	1.21196e+07
FALSE	Master Protein	Q922R8	Protein disulfide-isomerase A6 OS=Mus musculus OX=10090 GN=Pdia6 PE=1 SV=3	70	38	2302	38	440	48.1	5.14	38	cell adhesion;stress response	non-structural extracellular;plasma membrane;other membranes;cytosol;ER/Golgi;other cell component	other molecular function	Pf00085	71853		Pdia6	mmu:71853; Q8BK54; Q922R8		Regulation of Insulin-like Growth Factor (IGF) transport and uptake by Insulin-like Growth Factor Binding Proteins (IGFBPs); Post-translational protein phosphorylation	2	0	0.835	0.626	0.75	1	0.37167	1	121.9	101.8	76.3	36.85	26.43	39.17	3.27996e+07	5.57781e+07	2.11577e+07	3.88194e+07	4.78756e+07	3.21203e+07	1.27419e+07	1.2638e+07	2.05649e+07	2.21073e+07	2.0865e+07	2.08069e+07	1.57551e+07	2.13066e+07
FALSE	Master Protein	P68040	Receptor of activated protein C kinase 1 OS=Mus musculus OX=10090 GN=Rack1 PE=1 SV=3	92	28	1976	28	317	35.1	7.69	28	cell cycle OR cell proliferation;protein metabolism;other metabolic processes;developmental processes;signal transduction;other biological processes	plasma membrane;cytosol;mitochondrion;translational apparatus;nucleus;other cell component	signal transduction activity or receptor binding;enzyme regulator activity;translation activity;other molecular function	Pf00400	14694	ENSMUSG00000020372	Rack1	mmu:14694; P25388; P68040; P99049; Q3THP0; Q3THY7; Q3TKQ0; Q3TW88; Q5NCC5; Q5NCC6; Q9CSQ0; Q9ERM6	IL-3 signaling pathway; IL-2 signaling pathway	Regulation of TNFR1 signaling; TNFR1-induced NFkappaB signaling pathway; TNFR1-mediated ceramide production	5	0	1.011	0.938	0.928	1	1	1	101.8	102.8	95.4	14.73	17.69	19.23	1.00901e+08	6.92468e+07	6.27856e+07	6.42195e+07	1.17293e+08	7.63778e+07	4.63342e+07	2.98465e+07	4.25601e+07	5.5603e+07	4.80691e+07	3.63299e+07	5.70515e+07	4.57643e+07
FALSE	Master Protein	Q9WVA4	Transgelin-2 OS=Mus musculus OX=10090 GN=Tagln2 PE=1 SV=4	92	25	1505	25	199	22.4	8.24	25	other biological processes	cytoskeleton		Pf00307, Pf00402	21346	ENSMUSG00000026547	Tagln2	mmu:21346; Q3TIB8; Q6A0C6; Q78ZX2; Q91VU2; Q9WVA4			0	0	0.851	1.33	1.562	1	0.0196001	0.00191921	94.3	80.3	125.4	17.48	21.14	16.49	1.00719e+08	8.35413e+07	48474720	4.91871e+07	1.06507e+08	9.42603e+07	3.78336e+07	2.94519e+07	4.50799e+07	5.09876e+07	6.34398e+07	5.16018e+07	3.69469e+07	3.73788e+07
FALSE	Master Protein	Q3U0V1	Far upstream element-binding protein 2 OS=Mus musculus OX=10090 GN=Khsrp PE=1 SV=2	64	39	1094	39	748	76.7	7.33	39	RNA metabolism OR transcription;other metabolic processes;transport;other biological processes	cytosol;nucleus;other cell component	nucleic acid binding activity	Pf00013, Pf09005	16549	ENSMUSG00000007670	Khsrp	E9QKH3; mmu:16549; Q2VPQ6; Q3U0V1; Q6P2L2		KSRP (KHSRP) binds and destabilizes mRNA	1	0	1.09	1.273	1.168	0.984826	0.0274594	0.229607	89.2	97.2	113.6	11.24	15.24	19.05	9.43613e+06	7.16851e+06	6.91211e+06	5.89831e+06	1.56032e+07	1.0137e+07	6.72595e+06	4.75496e+06	4.84294e+06	6.72174e+06	4.99199e+06	5.62827e+06	5.74604e+06	5.73182e+06
FALSE	Master Protein	P50516	V-type proton ATPase catalytic subunit A OS=Mus musculus OX=10090 GN=Atp6v1a PE=1 SV=2	86	42	1062	42	617	68.3	5.58	42	other metabolic processes;transport;other biological processes	plasma membrane;other membranes;cytosol;ER/Golgi;nucleus;other cytoplasmic organelle;other cell component	transporter activity;other molecular function	Pf00006, Pf02874, Pf16886	11964	ENSMUSG00000052459	Atp6v1a	mmu:11964; P50516; Q3TKS0; Q3U5W3; Q3U777; Q3UDZ9; Q3US31; Q8CHX2		ROS and RNS production in phagocytes; Amino acids regulate mTORC1; Insulin receptor recycling; Transferrin endocytosis and recycling; Ion channel transport	5	0	1.083	0.897	0.828	1	0.267091	0.148047	100.7	109	90.3	19.3	9.92	18.05	1.06063e+07	1.01483e+07	7.61055e+06	7.50672e+06	1.63887e+07	1.17961e+07	1.21545e+07	6.5213e+06	7.43165e+06	8.42488e+06	7.4489e+06	7.28862e+06	7.2569e+06	7.47858e+06
FALSE	Master Protein	Q8CGN5	Perilipin-1 OS=Mus musculus OX=10090 GN=Plin1 PE=1 SV=2	72	33	345	33	517	55.6	7.01	33	other metabolic processes;stress response	cytosol;ER/Golgi;other cell component		Pf03036	103968	ENSMUSG00000030546	Plin1	mmu:103968; Q4V9U2; Q8C0F5; Q8CGN5	PPAR signaling pathway; Adipogenesis genes		2	0	0.934	1.686	1.805	1	1	1	82.9	77.4	139.7	96.59	54.75	70.12	7.19572e+06	6.954e+06	617342	615408	2.07954e+06	1.10848e+06	779410	1.21497e+06	653880	1.53656e+06	687819	1.42416e+06	632364	1.58352e+06
FALSE	Master Protein	Q9Z2K1	Keratin, type I cytoskeletal 16 OS=Mus musculus OX=10090 GN=Krt16 PE=1 SV=3	67	30	399	30	469	51.6	5.2	30	cell organization and biogenesis;stress response;other biological processes	plasma membrane;cytoskeleton	cytoskeletal activity	Pf00038	16666	ENSMUSG00000053797	Krt16	mmu:16666; Q9Z2K1		Formation of the cornified envelope	2	0	1.988	0.799	0.402	1	1	0.443763	79.2	157.5	63.3	114.89	93.58	103.31	2.10851e+07	1.58221e+07	1.66132e+06	1.0692e+06	4.72447e+07	4.15039e+07	2.63439e+06	1.94517e+06	637311	1.24585e+06	5.07597e+06	4.43907e+06	6.39138e+06	7.82198e+06
FALSE	Master Protein	Q9WVK4	EH domain-containing protein 1 OS=Mus musculus OX=10090 GN=Ehd1 PE=1 SV=1	81	43	1097	43	534	60.6	6.83	43	cell organization and biogenesis;transport;developmental processes;other biological processes	plasma membrane;other membranes;other cytoplasmic organelle;other cell component	other molecular function	Pf00350, Pf12763, Pf16880, Pf18150	13660	ENSMUSG00000024772	Ehd1	mmu:13660; Q9WVK4	Insulin signaling	Factors involved in megakaryocyte development and platelet production	2	0	1.073	0.909	0.847	1	1	1	100.6	108	91.4	24.01	29.67	25.36	4.64811e+06	7.60985e+06	7.0418e+06	4.80001e+06	1.22936e+07	7.92555e+06	6.62047e+06	2.70635e+06	3.99996e+06	6.3736e+06	5.66269e+06	6.38999e+06	2.86979e+06	4.12334e+06
FALSE	Master Protein	P08752	Guanine nucleotide-binding protein G(i) subunit alpha-2 OS=Mus musculus OX=10090 GN=Gnai2 PE=1 SV=5	76	29	1388	29	355	40.5	5.45	29	cell-cell signaling;cell cycle OR cell proliferation;signal transduction;other biological processes	plasma membrane;other membranes;cytosol;cytoskeleton;nucleus;other cell component	signal transduction activity or receptor binding;other molecular function	Pf00503	14678	ENSMUSG00000032562	Gnai2	mmu:14678; P08752; Q3TXK7; Q6P1C0	Chemokine signaling pathway; G protein signaling pathways; Calcium regulation in cardiac cells; Signal transduction of S1P receptor	Extra-nuclear estrogen signaling; G alpha (i) signalling events; Adenylate cyclase inhibitory pathway; ADP signalling through P2Y purinoceptor 12; Adrenaline,noradrenaline inhibits insulin secretion	9	0	1.164	0.849	0.729	0.567073	0.119367	0.00140364	99.6	115.9	84.5	9.49	10.15	15.84	2.93382e+07	2.49504e+07	2.13873e+07	1.94361e+07	3.65403e+07	2.54715e+07	2.0433e+07	1.52099e+07	1.78937e+07	2.07256e+07	1.83141e+07	1.69363e+07	17674232	1.89164e+07
FALSE	Master Protein	Q9D964	Glycine amidinotransferase, mitochondrial OS=Mus musculus OX=10090 GN=Gatm PE=1 SV=1	82	33	1044	33	423	48.3	7.88	33	other metabolic processes;other biological processes	other membranes;mitochondrion	other molecular function		67092	ENSMUSG00000027199	Gatm	A2AK36; mmu:67092; Q3U8U4; Q3UAM0; Q3UKD9; Q6IU01; Q9D964		Creatine metabolism	1	0	1.331	1.096	0.823	0.42367	1	0.151844	87.5	116.5	95.9	27.96	22.9	26.63	2.46886e+07	1.94287e+07	1.75874e+07	1.73692e+07	3.32576e+07	3.37193e+07	1.91924e+07	1.25781e+07	1.57555e+07	3.04835e+07	3.46048e+07	2.73871e+07	1.68899e+07	1.77845e+07
FALSE	Master Protein	Q99LB4	Capping protein (Actin filament), gelsolin-like OS=Mus musculus OX=10090 GN=Capg PE=1 SV=1	75	28	1708	28	349	38.7	6.95	28	cell organization and biogenesis;other biological processes	cytoskeleton;nucleus;other cell component	cytoskeletal activity;other molecular function	Pf00626	12332	ENSMUSG00000056737	Capg	mmu:12332; Q99LB4	Tyrobp causal network in microglia		1	0	1.393	0.88	0.632	0.0318693	0.0613208	7.92801e-06	91.6	127.7	80.7	7.18	10.8	17.18	9.14135e+07	7.87006e+07	7.32369e+07	5.63148e+07	1.14762e+08	8.9128e+07	6.10284e+07	3.95056e+07	4.52703e+07	6.06941e+07	6.92044e+07	7.2641e+07	6.60645e+07	5.70779e+07
FALSE	Master Protein	Q9D154	Leukocyte elastase inhibitor A OS=Mus musculus OX=10090 GN=Serpinb1a PE=1 SV=1	66	32	1170	32	379	42.5	6.21	32	cell cycle OR cell proliferation;stress response;other biological processes	non-structural extracellular;other cytoplasmic organelle;other cell component	enzyme regulator activity	Pf00079	66222	ENSMUSG00000044734	Serpinb1a	mmu:66222; Q3TV23; Q5SUV7; Q9D0S8; Q9D154; Q9D7S8		Neutrophil degranulation	1	0	0.914	1.187	1.299	1	1	0.420624	96.8	88.4	114.8	29.91	26.88	11.69	1.58707e+07	1.06059e+07	8.96135e+06	8.58219e+06	31858180	2.40791e+07	9.36255e+06	5.86577e+06	9.89657e+06	1.43542e+07	7.75057e+06	6.37618e+06	9.34205e+06	7.22193e+06
FALSE	Master Protein	Q9DCL9	Multifunctional protein ADE2 OS=Mus musculus OX=10090 GN=Paics PE=1 SV=4	80	36	1028	36	425	47	7.23	36	other metabolic processes	cytosol;other cell component	other molecular function	Pf00731, Pf01259	67054	ENSMUSG00000029247	Paics	mmu:67054; Q9CQ38; Q9DCL9	Purine metabolism	Purine ribonucleoside monophosphate biosynthesis	2	0	1.011	1.487	1.471	1	0.242599	0.194719	85.8	86.7	127.6	30.97	32.02	19.24	1.16545e+07	1.03108e+07	7.39311e+06	6.82842e+06	1.30717e+07	9466807	9.21708e+06	1.01229e+07	5.34351e+06	5.6051e+06	5.17812e+06	5.09862e+06	1.12818e+07	5.58224e+06
FALSE	Master Protein	O09131	Glutathione S-transferase omega-1 OS=Mus musculus OX=10090 GN=Gsto1 PE=1 SV=2	95	38	2009	38	240	27.5	7.36	38	other metabolic processes;other biological processes	extracellular matrix;other membranes;cytosol;nucleus;other cell component	other molecular function	Pf00043, Pf13417	14873	ENSMUSG00000025068	Gsto1	mmu:14873; O09131; Q3TH87	Metapathway biotransformation; Myometrial relaxation and contraction pathways; Oxidative stress and redox pathway	Glutathione conjugation; Methylation; Vitamin C (ascorbate) metabolism	6	0	1.085	1.865	1.72	1	0.030652	0.0174681	75.9	82.4	141.7	21.07	20.87	37.05	2.3785e+07	3.12738e+07	1.55448e+07	1.35139e+07	4.44117e+07	2.99807e+07	1.37478e+07	1.16758e+07	1.86664e+07	1.64308e+07	9.28531e+06	1.2729e+07	1.575e+07	1.45324e+07
FALSE	Master Protein	P46471	26S proteasome regulatory subunit 7 OS=Mus musculus OX=10090 GN=Psmc2 PE=1 SV=5	78	39	844	39	433	48.6	5.95	39	protein metabolism;other metabolic processes;other biological processes	cytosol;nucleus;other cell component	other molecular function	Pf00004, Pf17862	19181	ENSMUSG00000028932	Psmc2	mmu:19181; O08531; P46471; Q3TGX5; Q9DBA1	Proteasome degradation	FCERI mediated NF-kB activation; Regulation of RAS by GAPs; Neutrophil degranulation; Antigen processing: Ubiquitination & Proteasome degradation; Downstream TCR signaling; Neddylation; Asymmetric localization of PCP proteins; Degradation of AXIN; Hedgehog 'on' state; Ub-specific processing proteases; Regulation of RUNX3 expression and activity; Autodegradation of Cdh1 by Cdh1:APC/C; APC/C:Cdc20 …	50	0	0.971	0.837	0.861	1	0.611133	0.925593	106.8	103.8	89.4	23.96	16.43	26.77	14538072	7.95917e+06	5.78437e+06	4.82905e+06	1.17796e+07	8.31374e+06	5.39415e+06	3.7118e+06	5.97467e+06	4.57877e+06	4.8349e+06	5.12097e+06	5.33536e+06	4.13561e+06
FALSE	Master Protein	P04117	Fatty acid-binding protein, adipocyte OS=Mus musculus OX=10090 GN=Fabp4 PE=1 SV=3	86	22	2050	22	132	14.6	8.4	22	other metabolic processes;transport;other biological processes	cytosol;nucleus;other cell component	signal transduction activity or receptor binding;transporter activity;other molecular function	Pf00061	11770	ENSMUSG00000062515	Fabp4	mmu:11770; P04117	PPAR signaling pathway; Adipogenesis genes	Triglyceride catabolism	3	0	1.009	0.963	0.955	1	1	1	100.9	101.9	97.2	75.05	30.51	60.05	7.00314e+07	4.18035e+07	6.37182e+06	7.26366e+06	2.36077e+07	2.54277e+07	1.73099e+07	7.41678e+06	6.41331e+06	1.23327e+07	7.07011e+06	1.32399e+07	1.19239e+07	9.28223e+06
FALSE	Master Protein	Q61702	Inter-alpha-trypsin inhibitor heavy chain H1 OS=Mus musculus OX=10090 GN=Itih1 PE=1 SV=2	49	37	765	37	907	101	6.96	37	cell organization and biogenesis;other metabolic processes;other biological processes	non-structural extracellular;extracellular matrix	enzyme regulator activity;other molecular function	Pf00092, Pf06668, Pf08487	16424	ENSMUSG00000006529	Itih1	mmu:16424; Q3UEI9; Q61702			0	0	0.947	1.182	1.249	1	1	0.99491	95.9	90.8	113.4	50.2	38.63	28.71	1.66068e+07	1.46471e+07	2.55286e+06	2.60657e+06	8.88792e+06	7.4143e+06	6.01232e+06	6.63796e+06	4.66537e+06	4.61306e+06	2.16107e+06	4.41618e+06	5.51392e+06	3.89276e+06
FALSE	Master Protein	P62702	40S ribosomal protein S4, X isoform OS=Mus musculus OX=10090 GN=Rps4x PE=1 SV=2	82	36	1861	36	263	29.6	10.15	36	protein metabolism;other metabolic processes;other biological processes	cytosol;translational apparatus;other cell component	nucleic acid binding activity;other molecular function	Pf00467, Pf00900, Pf01479, Pf08071, Pf16121	20102	ENSMUSG00000031320	Rps4x	mmu:20102; P12631; P12750; P27576; P55831; P62702; Q14727; Q9CXN0	Cytoplasmic ribosomal proteins; mRNA processing	L13a-mediated translational silencing of Ceruloplasmin expression; SRP-dependent cotranslational protein targeting to membrane; Major pathway of rRNA processing in the nucleolus and cytosol; Formation of a pool of free 40S subunits; GTP hydrolysis and joining of the 60S ribosomal subunit; Nonsense Mediated Decay (NMD) independent of the Exon Junction Complex (EJC); Nonsense Mediated Decay (NMD) e…	12	0	1.05	0.971	0.925	1	0.859367	0.381134	99.3	104.3	96.4	8.43	9.2	8.31	6.9613e+07	6.34687e+07	4.8408e+07	4.45481e+07	1.10518e+08	7.6344e+07	5.282e+07	3.25444e+07	3.73542e+07	4.7353e+07	4.09761e+07	4.51597e+07	4.02413e+07	4.3559e+07
FALSE	Master Protein	P47757-4	Isoform 3 of F-actin-capping protein subunit beta OS=Mus musculus OX=10090 GN=Capzb	72	30	1662	30	301	33.7	6.43	30							Capzb	P47757-4			0	0	0.855	0.824	0.963	0.649062	0.270595	1	112	95.8	92.3	19.38	19.62	19.14	4.26422e+07	3.05597e+07	2.34252e+07	1.6918e+07	5.76638e+07	3.76019e+07	1.60452e+07	1.43646e+07	1.56775e+07	1.83442e+07	1.74105e+07	2.30563e+07	1.14962e+07	1.25616e+07
FALSE	Master Protein	Q8CI51	PDZ and LIM domain protein 5 OS=Mus musculus OX=10090 GN=Pdlim5 PE=1 SV=4	70	36	1026	36	591	63.3	8.25	36	cell organization and biogenesis;developmental processes;other biological processes	other membranes;cytosol;cytoskeleton;other cell component	cytoskeletal activity;other molecular function	Pf00412, Pf00595, Pf15936	56376	ENSMUSG00000028273	Pdlim5	mmu:56376; Q3UGD0; Q8CI51; Q9QYN0; Q9QYN1; Q9QYN2			0	0	0.971	1.327	1.366	1	0.188287	0.150568	91	88.4	120.7	16.61	8.97	20.45	1.28098e+07	8.29055e+06	8.74337e+06	7.43027e+06	1.7144e+07	1.26642e+07	1.03393e+07	4.7738e+06	7.19022e+06	9.26554e+06	7.44503e+06	6.25073e+06	6.59021e+06	5.90796e+06
FALSE	Master Protein	P30416	Peptidyl-prolyl cis-trans isomerase FKBP4 OS=Mus musculus OX=10090 GN=Fkbp4 PE=1 SV=5	78	46	1043	46	458	51.5	5.72	46	cell organization and biogenesis;protein metabolism;other metabolic processes;transport;developmental processes;signal transduction;other biological processes	cytosol;cytoskeleton;mitochondrion;nucleus;other cell component	cytoskeletal activity;other molecular function	Pf00254, Pf00515	14228	ENSMUSG00000030357	Fkbp4	mmu:14228; P30416; Q3TVC9		Estrogen-dependent gene expression; HSP90 chaperone cycle for steroid hormone receptors (SHR) in the presence of ligand; Attenuation phase	4	0	0.635	0.681	1.072	0.0337639	0.0127635	1	129.5	82.3	88.2	25.15	15.49	16.42	1.90557e+07	1.11905e+07	1.06048e+07	9.79819e+06	2.40331e+07	1.3289e+07	6.38068e+06	4.56194e+06	6.10384e+06	6.18469e+06	4.93345e+06	5.8632e+06	4.06152e+06	4.99431e+06
FALSE	Master Protein	P47962	60S ribosomal protein L5 OS=Mus musculus OX=10090 GN=Rpl5 PE=1 SV=3	69	30	1498	30	297	34.4	9.77	30	cell organization and biogenesis;protein metabolism;RNA metabolism OR transcription;other metabolic processes;other biological processes	cytosol;ER/Golgi;translational apparatus;nucleus;other cell component	enzyme regulator activity;nucleic acid binding activity;other molecular function	Pf14204, Pf17144	100503670	ENSMUSG00000058558	Rpl5	mmu:100503670; P47962; Q9CR19		Major pathway of rRNA processing in the nucleolus and cytosol; L13a-mediated translational silencing of Ceruloplasmin expression; SRP-dependent cotranslational protein targeting to membrane; Formation of a pool of free 40S subunits; GTP hydrolysis and joining of the 60S ribosomal subunit; Nonsense Mediated Decay (NMD) independent of the Exon Junction Complex (EJC); Nonsense Mediated Decay (NMD) e…	7	0	1.249	1.111	0.89	0.863623	0.928747	1	89.3	111.5	99.2	25.9	23.55	31.46	2.47776e+07	2.30594e+07	1.88402e+07	1.62272e+07	3.06423e+07	2.04469e+07	1.3591e+07	9.08929e+06	2.13371e+07	2.18625e+07	1.5321e+07	1.6278e+07	1.18459e+07	2.03993e+07
FALSE	Master Protein	O35286	Pre-mRNA-splicing factor ATP-dependent RNA helicase DHX15 OS=Mus musculus OX=10090 GN=Dhx15 PE=1 SV=2	66	48	1119	48	795	90.9	7.46	48	RNA metabolism OR transcription;other metabolic processes;stress response;other biological processes	nucleus	nucleic acid binding activity;other molecular function	Pf00270, Pf00271, Pf04408, Pf07717	13204	ENSMUSG00000029169	Dhx15	mmu:13204; O35286; Q99L91	mRNA processing	mRNA Splicing - Major Pathway	2	0	1.155	1.234	1.068	1	0.289022	0.95063	88.5	102.3	109.2	12.01	19.78	15.47	1.62356e+07	1.38709e+07	1.41844e+07	1.08084e+07	2.02263e+07	1.67576e+07	1.2229e+07	9.53123e+06	7.85828e+06	8.79984e+06	1.37074e+07	1.06944e+07	1.00177e+07	8.1956e+06
FALSE	Master Protein	Q64514-2	Isoform Short of Tripeptidyl-peptidase 2 OS=Mus musculus OX=10090 GN=Tpp2	59	57	794	57	1249	138.4	6.38	57							Tpp2	Q64514-2			0	0	1.032	0.998	0.967	1	1	1	99	102.2	98.8	12.45	14.78	6.42	1.38971e+07	1.26668e+07	7.97425e+06	7.40048e+06	2.04419e+07	1.48686e+07	8.33043e+06	7.0072e+06	5.87833e+06	7.91392e+06	9.6835e+06	9.03005e+06	8.80567e+06	5.51966e+06
FALSE	Master Protein	P05201	Aspartate aminotransferase, cytoplasmic OS=Mus musculus OX=10090 GN=Got1 PE=1 SV=3	86	35	1423	35	413	46.2	7.14	35	other metabolic processes;signal transduction;other biological processes	cytosol;nucleus;other cytoplasmic organelle;other cell component	other molecular function	Pf00155	14718	ENSMUSG00000025190	Got1	mmu:14718; P05201; Q3UJH8	Glycolysis and gluconeogenesis; Alanine and aspartate metabolism	Gluconeogenesis; Aspartate and asparagine metabolism	4	0	1.225	0.957	0.781	0.972156	1	0.22522	94.3	115.5	90.2	28.42	14.09	29.1	2.9742e+07	2.24394e+07	2.13861e+07	2.95096e+07	3.26681e+07	3.26506e+07	2.18304e+07	2.41642e+07	2.37184e+07	1.39551e+07	2.55014e+07	2.0825e+07	2.22434e+07	2.53086e+07
FALSE	Master Protein	Q91VD9	NADH-ubiquinone oxidoreductase 75 kDa subunit, mitochondrial OS=Mus musculus OX=10090 GN=Ndufs1 PE=1 SV=2	61	44	951	44	727	79.7	5.72	44	cell organization and biogenesis;other metabolic processes;transport;other biological processes	other membranes;mitochondrion	transporter activity;other molecular function	Pf00384, Pf09326, Pf10588, Pf13510	227197	ENSMUSG00000025968	Ndufs1	mmu:227197; Q3UQ73; Q8BM16; Q91VD9	Oxidative phosphorylation; Electron transport chain	Complex I biogenesis	4	0	0.995	0.893	0.897	1	0.928747	0.530547	103.9	103.4	92.8	15.21	27.71	13.35	1.82923e+07	1.59295e+07	1.18162e+07	9.76156e+06	2.62951e+07	1.84409e+07	7.62874e+06	6.57677e+06	7739047	1.01963e+07	8.58e+06	1.66541e+07	9.41818e+06	8.02994e+06
FALSE	Master Protein	P10649	Glutathione S-transferase Mu 1 OS=Mus musculus OX=10090 GN=Gstm1 PE=1 SV=2	96	32	1470	32	218	26	7.94	32	other metabolic processes;other biological processes	non-structural extracellular;cytosol;other cell component	other molecular function	Pf02798, Pf14497	14862	ENSMUSG00000058135	Gstm1	A2AE90; mmu:14862; P10649; Q58ET5	Metapathway biotransformation; Aflatoxin B1 metabolism; Estrogen metabolism; Oxidative stress and redox pathway	Glutathione conjugation	5	0	0.863	1.338	1.55	1	0.00365098	0.00168538	93.7	80.9	125.4	24.43	14.71	9.44	2.10112e+07	1.83873e+07	1.4988e+07	1.22779e+07	2.50845e+07	2.07901e+07	1.03287e+07	6.58678e+06	4.53034e+06	8.02203e+06	1.2903e+07	1.0422e+07	8.55935e+06	8.99383e+06
FALSE	Master Protein	G3UW82	Myosin, heavy polypeptide 2, skeletal muscle, adult OS=Mus musculus OX=10090 GN=Myh2 PE=1 SV=1	24	48	365	48	1942	223.1	5.77	48	cell organization and biogenesis;stress response;other biological processes	cytoskeleton;ER/Golgi;other cell component	cytoskeletal activity;other molecular function	Pf00063, Pf01576, Pf02736	17882	ENSMUSG00000033196	Myh2	G3UW82; mmu:17882		Regulation of actin dynamics for phagocytic cup formation	1	0	0.612	0.252	0.413	0.469848	0.00336704	0.164526	160.9	98.4	40.6	74.82	40.22	62.51	9.5997e+06	4.88977e+06	2.12043e+07	1.36076e+07	1.09972e+07	5.25464e+06	5.85981e+06	4.94985e+06	2.60884e+06	2.91864e+06	1.91068e+06	2.192e+06	3.14648e+06	3.18841e+06
FALSE	Master Protein	P54071	Isocitrate dehydrogenase [NADP], mitochondrial OS=Mus musculus OX=10090 GN=Idh2 PE=1 SV=3	68	38	1390	38	452	50.9	8.69	38	other metabolic processes;other biological processes	cytosol;other cytoplasmic organelle	other molecular function	Pf00180	269951	ENSMUSG00000030541	Idh2	mmu:269951; P54071; Q8C2R9; Q9EQK1	TCA cycle; Oxidative stress and redox pathway	Citric acid cycle (TCA cycle); Transcriptional activation of mitochondrial biogenesis	4	0	1.053	1.291	1.226	1	0.00632102	0.0467417	89.7	94.5	115.8	11.94	12.67	11.54	5.45861e+07	4.37331e+07	2.61104e+07	2.86427e+07	6.06828e+07	4.97615e+07	2.88451e+07	2.25787e+07	2.05864e+07	2.52363e+07	25416032	2.27933e+07	3.32465e+07	2.66091e+07
FALSE	Master Protein	Q9JMH9-6	Isoform 6 of Unconventional myosin-XVIIIa OS=Mus musculus OX=10090 GN=Myo18a	39	65	562	65	2062	233.8	6.21	65							Myo18a	Q9JMH9-6			0	0	1.212	1.051	0.867	1	1	0.827605	91.9	111.4	96.6	26.41	24.86	20.37	1.31954e+07	1.31975e+07	7.1345e+06	6.21313e+06	2.61461e+07	2.23776e+07	8.96856e+06	6.94448e+06	9.10446e+06	1.13646e+07	7.76321e+06	7.5445e+06	1.11266e+07	1.00487e+07
FALSE	Master Protein	P39447	Tight junction protein ZO-1 OS=Mus musculus OX=10090 GN=Tjp1 PE=1 SV=2	54	66	580	66	1745	194.6	6.64	66	cell adhesion;cell organization and biogenesis;developmental processes;other biological processes	plasma membrane;other membranes;cytosol;cytoskeleton;nucleus;other cell component	other molecular function	Pf00595, Pf00625, Pf00791, Pf07653	21872	ENSMUSG00000030516	Tjp1	E9QK00; mmu:21872; P39447		Apoptotic cleavage of cell adhesion proteins; Regulation of gap junction activity; Signaling by Hippo	3	0	0.864	1.248	1.444	0.997498	0.387169	0.0346899	96.4	83.3	120.3	38.25	16.44	10.99	7.8123e+06	9.91675e+06	7.19893e+06	4.92763e+06	1.83255e+07	2.13215e+07	4.12688e+06	5.02539e+06	4.53238e+06	7.82431e+06	5.15987e+06	5.606e+06	3.78686e+06	3.79069e+06
FALSE	Master Protein	Q3UE92	Xaa-Pro aminopeptidase 1 OS=Mus musculus OX=10090 GN=Xpnpep1 PE=1 SV=1	69	36	917	36	666	74.5	5.83	36	other metabolic processes	cytosol	other molecular function	Pf00557, Pf01321, Pf16188, Pf16189	170750	ENSMUSG00000025027	Xpnpep1	mmu:170750; Q3UE92			0	0	1.036	0.954	0.921	0.793323	1	0.321035	100.4	103.9	95.7	18.37	24.85	18.31	1.66912e+07	1.72593e+07	1.43107e+07	1.3344e+07	1.66317e+07	1.51126e+07	1.11702e+07	1.08448e+07	1.27705e+07	1.17992e+07	1.12077e+07	9.5437e+06	1.06086e+07	9.72626e+06
FALSE	Master Protein	P50580	Proliferation-associated protein 2G4 OS=Mus musculus OX=10090 GN=Pa2g4 PE=1 SV=3	79	34	1212	34	394	43.7	6.86	34	RNA metabolism OR transcription;other metabolic processes;other biological processes	nucleus;other cell component	nucleic acid binding activity;other molecular function	Pf00557	18813	ENSMUSG00000025364	Pa2g4	mmu:18813; P50580		Neutrophil degranulation	1	0	1.185	1.345	1.135	1	0.572332	0.78456	85	100.7	114.3	59.01	55.5	100.19	1.89859e+07	1.51058e+07	1.28095e+07	1.09461e+07	1.91107e+07	5.72846e+07	1.41833e+07	9.41063e+06	7.05982e+06	8.99788e+06	8.96319e+06	8.03601e+06	1.35871e+07	1.24473e+07
FALSE	Master Protein	P68254	14-3-3 protein theta OS=Mus musculus OX=10090 GN=Ywhaq PE=1 SV=1	87	26	955	26	245	27.8	4.78	26	transport;signal transduction;other biological processes	cytosol;other cell component	other molecular function	Pf00244	22630	ENSMUSG00000076432	Ywhaq	mmu:22630; P35216; P68254; Q3TW69; Q3UJN5; Q5SP76; Q5U423; Q66JR6	Primary focal segmental glomerulosclerosis (FSGS); Myometrial relaxation and contraction pathways; Calcium regulation in cardiac cells	TP53 Regulates Metabolic Genes; Activation of BAD and translocation to mitochondria ; RHO GTPases activate PKNs; Chk1/Chk2(Cds1) mediated inactivation of Cyclin B:Cdk1 complex; Regulation of localization of FOXO transcription factors	8	0	0.802	1.149	1.433	0.645227	0.965932	0.0672341	101.7	81.5	116.8	30.97	21.16	7.01	6.32991e+07	6.9211e+07	3.92173e+07	3.094e+07	1.03218e+08	7.63965e+07	2.58169e+07	1.44412e+07	2.23639e+07	2.822e+07	3.83557e+07	3.00535e+07	2.28923e+07	2.57313e+07
FALSE	Master Protein	Q3V3R1	Monofunctional C1-tetrahydrofolate synthase, mitochondrial OS=Mus musculus OX=10090 GN=Mthfd1l PE=1 SV=2	63	46	777	46	977	105.7	7.02	46	other metabolic processes;developmental processes	cytosol;mitochondrion	other molecular function	Pf00763, Pf01268, Pf02882	270685	ENSMUSG00000040675	Mthfd1l	mmu:270685; Q3TVQ0; Q3V3R1; Q3V402; Q80V98; Q8CAL0; Q8K2N5	One-carbon metabolism	Metabolism of folate and pterines	2	0	1.019	1.145	1.124	1	1	0.888599	94.8	96.6	108.6	22.39	20.77	24	8.15822e+06	8.24311e+06	8.99417e+06	4.45197e+06	1.29823e+07	9.4221e+06	5.26032e+06	4.65622e+06	7.61772e+06	5.16921e+06	4.82206e+06	6.09881e+06	4.69863e+06	4.36035e+06
FALSE	Master Protein	Q6PDQ2	Chromodomain-helicase-DNA-binding protein 4 OS=Mus musculus OX=10090 GN=Chd4 PE=1 SV=1	41	54	725	54	1915	217.6	5.81	54	cell organization and biogenesis;protein metabolism;other metabolic processes;other biological processes	cytoskeleton;nucleus;other cell component	nucleic acid binding activity;other molecular function	Pf00176, Pf00271, Pf00385, Pf00628, Pf06461, Pf06465, Pf08073, Pf08074	107932	ENSMUSG00000063870	Chd4	mmu:107932; Q6PDQ2	Mechanisms associated with pluripotency	HDACs deacetylate histones; Regulation of TP53 Activity through Acetylation; RNA Polymerase I Transcription Initiation; Regulation of PTEN gene transcription; NGF-stimulated transcription	6	0	1.01	1.061	1.051	1	0.83667	0.817357	97.7	98.7	103.7	17.9	9.55	14.72	9.99939e+06	7.7416e+06	3.95716e+06	5.10273e+06	1.12926e+07	7.94506e+06	3.75901e+06	3.33665e+06	3.84827e+06	4.26846e+06	3.8549e+06	4.03481e+06	4.67619e+06	3.56281e+06
FALSE	Master Protein	B8JJN0	C3/C5 convertase OS=Mus musculus OX=10090 GN=Gm20547 PE=4 SV=1	29	42	823	42	1276	142.2	7.36	42	stress response	non-structural extracellular	other molecular function	Pf00084, Pf00089, Pf00092		ENSMUSG00000092511	Gm20547	B8JJN0			0	0	1.511	2.424	1.603	0.996884	0.000803479	0.00728795	60.8	91.9	147.3	25.23	36.13	19.58	8.92616e+06	5.07052e+06	4.41673e+06	2.56493e+06	6.49462e+06	6.57731e+06	4.50314e+06	4.16008e+06	3.81703e+06	2.9823e+06	6.46486e+06	6.1593e+06	5.41034e+06	4.61473e+06
FALSE	Master Protein	Q05816	Fatty acid-binding protein 5 OS=Mus musculus OX=10090 GN=Fabp5 PE=1 SV=3	84	18	1063	18	135	15.1	6.54	18	other metabolic processes;transport;other biological processes	non-structural extracellular;cytosol;nucleus;other cell component	transporter activity;other molecular function	Pf00061	16592	ENSMUSG00000027533	Fabp5	mmu:16592; Q05816	PPAR signaling pathway	Neutrophil degranulation; Signaling by Retinoic Acid; Triglyceride catabolism	4	0	1.206	0.763	0.632	1	0.0588068	0.00544821	101	121.9	77.1	24.31	24.44	28.04	2.52767e+07	2.43058e+07	2.0105e+07	1.78424e+07	3.29331e+07	26535067	2.27739e+07	1.8593e+07	2.07108e+07	2.87372e+07	1.83131e+07	1.70898e+07	1.40053e+07	1.58256e+07
FALSE	Master Protein	Q9CZD3	Glycine--tRNA ligase OS=Mus musculus OX=10090 GN=Gars1 PE=1 SV=1	60	42	1014	42	729	81.8	6.65	42	protein metabolism;RNA metabolism OR transcription;other metabolic processes	non-structural extracellular;cytosol;other cell component	other molecular function	Pf00458, Pf00587, Pf03129	353172	ENSMUSG00000029777	Gars1	mmu:353172; Q3TMM4; Q3UK01; Q8VC67; Q9CZD3			0	0	1.09	0.948	0.87	1	0.679808	0.142006	98.7	107.7	93.6	20.86	30.51	21.35	8728703	8.99961e+06	6.99308e+06	6.88958e+06	1.68416e+07	1.04916e+07	1.06927e+07	4.73699e+06	5.08401e+06	7.11279e+06	6.03296e+06	4.86591e+06	5.87123e+06	9.40536e+06
FALSE	Master Protein	Q3T9X3	Dynamin GTPase OS=Mus musculus OX=10090 GN=Dnm2 PE=1 SV=1	64	50	884	50	860	97.1	7.62	50	transport	cytoskeleton	other molecular function	Pf00169, Pf00350, Pf01031, Pf02212	13430	ENSMUSG00000033335	Dnm2	Q3T9X3	IL-5 signaling pathway		1	0	1.259	0.93	0.739	0.378922	0.764934	0.0118912	94.1	118.4	87.5	18.18	16.7	13.2	9.48386e+06	9.09784e+06	7.42819e+06	8.65111e+06	1.29914e+07	9.7932e+06	7.58754e+06	5.82565e+06	7.39662e+06	9.44743e+06	8.62633e+06	5.66373e+06	8.44359e+06	7.15564e+06
FALSE	Master Protein	Q9CVB6	Actin-related protein 2/3 complex subunit 2 OS=Mus musculus OX=10090 GN=Arpc2 PE=1 SV=3	88	37	1445	37	300	34.3	7.36	37	cell organization and biogenesis;signal transduction;other biological processes	plasma membrane;other membranes;cytoskeleton;nucleus;other cytoplasmic organelle;other cell component	signal transduction activity or receptor binding;cytoskeletal activity;other molecular function	Pf04045	76709	ENSMUSG00000006304	Arpc2	mmu:76709; Q3U870; Q9CVB6		Regulation of actin dynamics for phagocytic cup formation; RHO GTPases Activate WASPs and WAVEs; Clathrin-mediated endocytosis; EPHB-mediated forward signaling	4	0	0.969	0.827	0.853	1	0.136269	0.202585	107.3	104	88.7	9.88	12.6	16.26	7.44012e+07	6.87327e+07	5.04905e+07	5.14674e+07	1.02081e+08	7.64602e+07	5.29994e+07	3.04383e+07	3.98576e+07	5.56602e+07	5.61126e+07	5.10421e+07	3.58691e+07	3.76898e+07
FALSE	Master Protein	P18760	Cofilin-1 OS=Mus musculus OX=10090 GN=Cfl1 PE=1 SV=3	85	28	3980	28	166	18.5	8.09	28	cell cycle OR cell proliferation;cell organization and biogenesis;protein metabolism;other metabolic processes;stress response;transport;developmental processes;other biological processes	non-structural extracellular;plasma membrane;other membranes;cytosol;cytoskeleton;mitochondrion;nucleus;other cell component	signal transduction activity or receptor binding;cytoskeletal activity;other molecular function	Pf00241	12631	ENSMUSG00000056201	Cfl1	mmu:12631; P18760	G13 signaling pathway; Regulation of actin cytoskeleton		2	0	0.938	1.056	1.126	1	1	1	100.2	94	105.8	27.1	22.64	20.83	7.61979e+07	6.85215e+07	8.67377e+07	6.87984e+07	7.71483e+07	8.59773e+07	8.3912e+07	4.10657e+07	7.54435e+07	7.18072e+07	7.74437e+07	5.28286e+07	6.80794e+07	5.77573e+07
FALSE	Master Protein	O08528	Hexokinase-2 OS=Mus musculus OX=10090 GN=Hk2 PE=1 SV=1	48	42	803	42	917	102.5	6.11	42	cell organization and biogenesis;other metabolic processes;stress response;transport;other biological processes	plasma membrane;other membranes;cytosol;cytoskeleton;mitochondrion;ER/Golgi;other cell component	kinase activity;other molecular function	Pf00349, Pf03727	15277	ENSMUSG00000000628	Hk2	mmu:15277; O08528	Glycolysis and gluconeogenesis	Glycolysis	2	0	0.901	0.866	0.961	1	0.573354	1	108.4	97.7	93.9	28.87	18.28	30.19	8.61709e+06	5.44772e+06	4.74917e+06	4.03304e+06	1.67759e+07	9.49609e+06	4.86511e+06	2.88047e+06	4.05392e+06	7.04424e+06	4.85022e+06	5.10972e+06	3.18381e+06	3.62602e+06
FALSE	Master Protein	Q9JIK5	Nucleolar RNA helicase 2 OS=Mus musculus OX=10090 GN=Ddx21 PE=1 SV=3	57	45	764	45	851	93.5	9.11	45	cell organization and biogenesis;DNA metabolism;RNA metabolism OR transcription;other metabolic processes;stress response;other biological processes	cytosol;mitochondrion;nucleus;other cell component	nucleic acid binding activity;other molecular function	Pf00270, Pf00271, Pf08152	56200	ENSMUSG00000020075	Ddx21	mmu:56200; Q3TVJ3; Q9JIK5; Q9WV45	mRNA processing	Major pathway of rRNA processing in the nucleolus and cytosol; B-WICH complex positively regulates rRNA expression	3	0	1	0.851	0.851	1	0.342772	0.202597	105.2	105.3	89.5	27.3	11.29	17.78	1.61662e+07	1.97796e+07	1.49668e+07	1.49037e+07	1.06275e+07	1.83141e+07	9.85896e+06	7.66018e+06	8.36526e+06	7.25532e+06	9.62014e+06	7.92463e+06	8.55055e+06	8.47349e+06
FALSE	Master Protein	P45952	Medium-chain specific acyl-CoA dehydrogenase, mitochondrial OS=Mus musculus OX=10090 GN=Acadm PE=1 SV=1	63	29	1179	29	421	46.5	8.37	29	other metabolic processes;stress response;developmental processes;other biological processes	other membranes;mitochondrion;other cell component	other molecular function	Pf00441, Pf02770, Pf02771	11364	ENSMUSG00000062908	Acadm	mmu:11364; P45952; Q64235	Fatty acid beta-oxidation; PPAR signaling pathway; Mitochondrial long chain fatty acid beta-oxidation	mitochondrial fatty acid beta-oxidation of unsaturated fatty acids; Beta oxidation of decanoyl-CoA to octanoyl-CoA-CoA; Beta oxidation of octanoyl-CoA to hexanoyl-CoA	6	0	1.046	1.41	1.348	1	0.654193	0.396926	86.8	90.8	122.4	32.37	16.09	54.06	2.63122e+07	2.32935e+07	8.95402e+06	8.84062e+06	2.71965e+07	2.07799e+07	9.96472e+06	5.89614e+06	7.26094e+06	7.52266e+06	9.45344e+06	6.76834e+06	8.06402e+06	9.06547e+06
FALSE	Master Protein	P60335	Poly(rC)-binding protein 1 OS=Mus musculus OX=10090 GN=Pcbp1 PE=1 SV=1	79	19	1268	19	356	37.5	7.09	19	RNA metabolism OR transcription;other metabolic processes;other biological processes	cytosol;nucleus;other cell component	nucleic acid binding activity;other molecular function	Pf00013	23983	ENSMUSG00000051695	Pcbp1	mmu:23983; P60335	mRNA processing	mRNA Splicing - Major Pathway; Processing of Capped Intron-Containing Pre-mRNA	3	0	0.961	0.937	0.975	1	1	1	103.5	99.5	97	13.58	15.46	16.54	3.81213e+07	3.10313e+07	2.13633e+07	2.04181e+07	6.238e+07	4.31139e+07	2.53558e+07	1.71523e+07	2.03841e+07	2.27927e+07	2.93048e+07	1.90776e+07	1.5568e+07	2.06033e+07
FALSE	Master Protein	Q11011	Puromycin-sensitive aminopeptidase OS=Mus musculus OX=10090 GN=Npepps PE=1 SV=2	58	47	1152	47	920	103.3	5.9	47	protein metabolism;other metabolic processes;stress response	cytosol;nucleus;other cell component	other molecular function	Pf01433, Pf11838, Pf17900	19155	ENSMUSG00000001441	Npepps	mmu:19155; Q11011; Q3UZE0; Q5PR74; Q91VJ8		Antigen processing: Ubiquitination & Proteasome degradation	1	0	1.076	0.999	0.928	0.929535	1	0.937104	97.6	105	97.4	15.62	11.6	11.14	1.32173e+07	9.35275e+06	7.6773e+06	7.54293e+06	1.95535e+07	1.28543e+07	5.78768e+06	4694999	7.18355e+06	7.91179e+06	9.28946e+06	7.60187e+06	8.04127e+06	7.37434e+06
FALSE	Master Protein	Q91ZX7	Prolow-density lipoprotein receptor-related protein 1 OS=Mus musculus OX=10090 GN=Lrp1 PE=1 SV=1	23	78	795	78	4545	504.4	5.36	78	cell cycle OR cell proliferation;cell organization and biogenesis;other metabolic processes;stress response;transport;developmental processes;signal transduction;other biological processes	plasma membrane;other membranes;cytoskeleton;ER/Golgi;nucleus;other cytoplasmic organelle;other cell component	signal transduction activity or receptor binding;other molecular function	Pf00008, Pf00057, Pf00058, Pf07645, Pf12662, Pf14670, Pf16472	16971		Lrp1	mmu:16971; Q61291; Q91ZX7; Q920Y4	Statin pathway; Wnt signaling pathway	Scavenging of heme from plasma; Retinoid metabolism and transport	4	0	1.01	1.233	1.221	0.859182	0.414643	0.0224986	92.5	93.4	114.1	24.85	24.52	10.33	8.14188e+06	5.41255e+06	4.64697e+06	4.68057e+06	7.09362e+06	5.83705e+06	5.39759e+06	3.12657e+06	4.06508e+06	7.00601e+06	4.52609e+06	3.9077e+06	4410195	3.57223e+06
FALSE	Master Protein	P26638	Serine--tRNA ligase, cytoplasmic OS=Mus musculus OX=10090 GN=Sars1 PE=1 SV=3	71	38	1063	38	512	58.4	6.3	38	protein metabolism;RNA metabolism OR transcription;other metabolic processes;other biological processes	cytosol;nucleus;other cell component	nucleic acid binding activity;other molecular function	Pf00587, Pf02403	20226	ENSMUSG00000068739	Sars1	A2AFR8; mmu:20226; P26638	Selenium metabolism / selenoproteins		1	0	1.006	1.056	1.049	1	0.600394	0.6704	98	98.6	103.4	10.56	8.24	17.5	2.69081e+07	2.07703e+07	1.60913e+07	1.51991e+07	3.07828e+07	1.96161e+07	1.40419e+07	1.01775e+07	1.26693e+07	1.64798e+07	1.47402e+07	1.45623e+07	1.42952e+07	1.09196e+07
FALSE	Master Protein	P62918	60S ribosomal protein L8 OS=Mus musculus OX=10090 GN=Rpl8 PE=1 SV=2	69	27	1705	27	257	28	11.03	27	protein metabolism;other metabolic processes	cytosol;translational apparatus;other cell component	nucleic acid binding activity;other molecular function	Pf00181, Pf03947	26961	ENSMUSG00000003970	Rpl8	mmu:26961; P25120; P62918; Q3V288	Cytoplasmic ribosomal proteins; mRNA processing	SRP-dependent cotranslational protein targeting to membrane; L13a-mediated translational silencing of Ceruloplasmin expression; Formation of a pool of free 40S subunits; GTP hydrolysis and joining of the 60S ribosomal subunit; Major pathway of rRNA processing in the nucleolus and cytosol; Nonsense Mediated Decay (NMD) independent of the Exon Junction Complex (EJC); Nonsense Mediated Decay (NMD) e…	9	0	1.031	0.997	0.967	1	1	1	99.1	102.1	98.8	19.07	17.56	19.93	5.5343e+07	4.32947e+07	4.37645e+07	2.98161e+07	7.43548e+07	6.00767e+07	3.87668e+07	2.41541e+07	2.93054e+07	5.16433e+07	3.05317e+07	2.68204e+07	2.82906e+07	3.32063e+07
FALSE	Master Protein	Q3U1U4	Predicted gene, 49368 OS=Mus musculus OX=10090 GN=Gm49368 PE=1 SV=1	35	33	859	33	1232	135.9	8.21	33	cell adhesion;protein metabolism;other metabolic processes;signal transduction	plasma membrane;other membranes;translational apparatus	signal transduction activity or receptor binding;other molecular function	Pf00092, Pf01839, Pf08441		ENSMUSG00000108596	Gm49368	Q3U1U4			0	0	1.558	0.888	0.57	0.794231	0.342223	0.0136188	87.1	135.6	77.3	41.06	20.55	22.12	8.1345e+06	6.91753e+06	8.28492e+06	4.88683e+06	9.80121e+06	8.25561e+06	9.94372e+06	7.36481e+06	9.94233e+06	1.19665e+07	9.84907e+06	7.77899e+06	5.76397e+06	5.3078e+06
FALSE	Master Protein	Q61753	D-3-phosphoglycerate dehydrogenase OS=Mus musculus OX=10090 GN=Phgdh PE=1 SV=3	72	35	1414	35	533	56.5	6.54	35	cell cycle OR cell proliferation;cell organization and biogenesis;other metabolic processes;developmental processes;other biological processes		other molecular function	Pf00389, Pf02826, Pf19304	236539	ENSMUSG00000053398	Phgdh	mmu:236539; Q3TEE5; Q61753; Q75SV9; Q8C603		Serine biosynthesis	1	0	1.2	0.97	0.808	1	1	1	94.6	113.6	91.8	26.8	40.26	35.66	1.47265e+07	1.56448e+07	1.04879e+07	6.56828e+06	1.61913e+07	1.4715e+07	1.54893e+07	5.0645e+06	9.80966e+06	9.36971e+06	6.02828e+06	4.09283e+06	1.04417e+07	6.27791e+06
FALSE	Master Protein	Q9DB77	Cytochrome b-c1 complex subunit 2, mitochondrial OS=Mus musculus OX=10090 GN=Uqcrc2 PE=1 SV=1	81	26	1248	26	453	48.2	9.25	26	other metabolic processes;other biological processes	other membranes;mitochondrion;nucleus	other molecular function	Pf00675, Pf05193	67003	ENSMUSG00000030884	Uqcrc2	mmu:67003; Q8BK11; Q9CVK7; Q9DB77	Electron transport chain	Respiratory electron transport	2	0	1.134	0.976	0.861	1	1	1	96.5	109.4	94.1	39.11	35.6	28.73	1.73655e+07	1.37071e+07	5.63856e+06	4.38009e+06	1.73494e+07	1.20761e+07	7.05855e+06	2.4156e+06	3.70419e+06	5.1014e+06	7.06785e+06	6.24395e+06	5.1411e+06	6.89967e+06
FALSE	Master Protein	P11247	Myeloperoxidase OS=Mus musculus OX=10090 GN=Mpo PE=1 SV=2	53	39	813	39	718	81.1	9.55	39	cell organization and biogenesis;other metabolic processes;stress response;other biological processes	non-structural extracellular;nucleus;other cytoplasmic organelle;other cell component	other molecular function	Pf03098	17523	ENSMUSG00000009350	Mpo	mmu:17523; P11247; Q5NCP1		Neutrophil degranulation; Events associated with phagocytolytic activity of PMN cells	2	0	0.862	1.274	1.478	1	0.71139	1	95.7	82.5	121.9	58.98	94.7	33.1	4.24977e+06	3.34595e+06	4.14988e+06	5.43988e+06	2.98638e+07	2.51983e+07	9.70048e+06	5.5638e+06	7.55797e+06	7.06301e+06	4.09685e+06	5.6901e+06	4.39139e+06	4.82459e+06
FALSE	Master Protein	Q9Z1Z0	General vesicular transport factor p115 OS=Mus musculus OX=10090 GN=Uso1 PE=1 SV=2	56	40	683	40	959	106.9	4.93	40	cell organization and biogenesis;transport;signal transduction;other biological processes	other membranes;cytosol;ER/Golgi;nucleus;other cell component		Pf04869, Pf04871, Pf18770	56041	ENSMUSG00000029407	Uso1	mmu:56041; Q3T9L9; Q3TH58; Q3U1C7; Q3UMW6; Q91WE7; Q99JZ5; Q9Z1Z0		COPI-mediated anterograde transport; COPII-mediated vesicle transport	2	0	1.193	0.9	0.754	1	0.36886	0.0634404	97	115.7	87.3	26.3	11.14	20.46	7.62271e+06	6.18133e+06	4.7725e+06	4.0722e+06	9.01871e+06	6.91799e+06	4.87024e+06	3.85438e+06	5.79831e+06	7.71241e+06	6.06406e+06	4.76633e+06	5.05943e+06	4.29344e+06
FALSE	Master Protein	P61982	14-3-3 protein gamma OS=Mus musculus OX=10090 GN=Ywhag PE=1 SV=2	86	22	1833	22	247	28.3	4.89	22	transport;signal transduction;other biological processes	cytosol;other cell component	signal transduction activity or receptor binding;cytoskeletal activity;other molecular function	Pf00244	22628	ENSMUSG00000051391	Ywhag	mmu:22628; O70457; P35214; P61982; Q3UFD6; Q4FK44; Q9UDP2; Q9UN99	Myometrial relaxation and contraction pathways; Calcium regulation in cardiac cells	Anchoring of the basal body to the plasma membrane; Regulation of PLK1 Activity at G2/M Transition; Loss of Nlp from mitotic centrosomes; Recruitment of mitotic centrosome proteins and complexes; Recruitment of NuMA to mitotic centrosomes; AURKA Activation by TPX2; TP53 Regulates Metabolic Genes; Activation of BAD and translocation to mitochondria ; RHO GTPases activate PKNs; Chk1/Chk2(Cds1) medi…	14	0	0.892	0.892	0.999	1	0.53592	1	107.8	96.1	96.1	15.94	20.19	13.72	6.56502e+07	4.85008e+07	3.19583e+07	3.02227e+07	7.52769e+07	5.82174e+07	3.06424e+07	2.28112e+07	3.83742e+07	3.55115e+07	3.69413e+07	3.68625e+07	2.24068e+07	3.23615e+07
FALSE	Master Protein	P50544	Very long-chain specific acyl-CoA dehydrogenase, mitochondrial OS=Mus musculus OX=10090 GN=Acadvl PE=1 SV=3	71	43	723	43	656	70.8	8.75	43	other metabolic processes;stress response;other biological processes	other membranes;mitochondrion;nucleus	other molecular function	Pf00441, Pf02770, Pf02771	11370	ENSMUSG00000018574	Acadvl	mmu:11370; O35289; O55133; P50544	Fatty acid beta-oxidation; Mitochondrial long chain fatty acid beta-oxidation	Beta oxidation of palmitoyl-CoA to myristoyl-CoA	3	0	0.846	0.943	1.115	1	0.972827	0.946477	107.6	91	101.4	53.82	67.95	18.02	2.82398e+07	2.44539e+07	7.72331e+06	5.42737e+06	1.8046e+07	1.22991e+07	5.30745e+06	3.941e+06	4.92116e+06	1.25682e+07	5.99767e+06	1.60839e+07	5.24961e+06	1.56324e+07
FALSE	Master Protein	P70227	Inositol 1,4,5-trisphosphate receptor type 3 OS=Mus musculus OX=10090 GN=Itpr3 PE=1 SV=3	34	73	425	73	2670	304.1	6.54	73	transport;signal transduction;other biological processes	plasma membrane;other membranes;cytosol;ER/Golgi;nucleus;other cell component	transporter activity;other molecular function	Pf00520, Pf01365, Pf02815, Pf08454, Pf08709	16440	ENSMUSG00000042644	Itpr3	mmu:16440; P70227; Q5DWM4; Q8CED5; Q91Z08	Alzheimer's disease; Myometrial relaxation and contraction pathways; Calcium regulation in cardiac cells	Antigen activates B Cell Receptor (BCR) leading to generation of second messengers; Ion homeostasis; Glucagon-like Peptide-1 (GLP1) regulates insulin secretion; Effects of PIP2 hydrolysis; Elevation of cytosolic Ca2+ levels; Sensory perception of sweet, bitter, and umami (glutamate) taste	9	0	1.375	1.584	1.152	1	0.322323	0.902567	75.8	104.2	120	45.01	17.87	23.59	6.1343e+06	5.94749e+06	6.82687e+06	6.57321e+06	2.30323e+07	1.85937e+07	5.7227e+06	3.59729e+06	3.62696e+06	4.16201e+06	4.79053e+06	4.66623e+06	7.29027e+06	6.19384e+06
FALSE	Master Protein	Q8R2P8	Lysine--tRNA ligase OS=Mus musculus OX=10090 GN=Kars PE=1 SV=1	58	38	1102	38	624	71.2	6.43	38	protein metabolism;RNA metabolism OR transcription;other metabolic processes;signal transduction;other biological processes	non-structural extracellular;plasma membrane;other membranes;cytosol;mitochondrion;nucleus;other cell component	nucleic acid binding activity;other molecular function	Pf00152, Pf01336	85305	ENSMUSG00000031948	Kars	Q8R2P8			0	0	0.945	0.916	0.97	1	1	1	104.9	99.1	96.1	10.24	24.08	21.24	3.20671e+07	2.51585e+07	2.52095e+07	1.94362e+07	4.79715e+07	3.40904e+07	1.91081e+07	1.3448e+07	1.76319e+07	2.26307e+07	2.62419e+07	2.67147e+07	1.6347e+07	1.66594e+07
FALSE	Master Protein	P18242	Cathepsin D OS=Mus musculus OX=10090 GN=Ctsd PE=1 SV=1	50	23	1093	23	410	44.9	7.15	23	cell organization and biogenesis;protein metabolism;other metabolic processes;other biological processes	non-structural extracellular;other membranes;other cytoplasmic organelle;other cell component	other molecular function	Pf00026, Pf07966	13033	ENSMUSG00000007891	Ctsd	mmu:13033; P18242		Neutrophil degranulation; MHC class II antigen presentation; Collagen degradation; Metabolism of Angiotensinogen to Angiotensins	4	0	1.259	0.835	0.664	0.815985	0.423284	0.0198356	97	122	81	23.69	33.44	18.37	2.92083e+07	2.5603e+07	2.23187e+07	1.88221e+07	4.20907e+07	2.69074e+07	2.08511e+07	1.74624e+07	2.53631e+07	3.01631e+07	4.12834e+07	3.69083e+07	2.22445e+07	2.41245e+07
FALSE	Master Protein Candidate	A2A7A7	GDH/6PGL endoplasmic bifunctional protein OS=Mus musculus OX=10090 GN=H6pd PE=1 SV=1	56	35	868	35	797	89.9	7.08	35	other metabolic processes;other biological processes	mitochondrion;ER/Golgi	other molecular function	Pf00479, Pf01182, Pf02781	100198	ENSMUSG00000028980	H6pd	A2A7A7			0	0	1.073	0.943	0.879	1	1	0.908216	99.5	106.7	93.8	13.35	22.61	13.29	7.00839e+06	8.85966e+06	5.14402e+06	5.31935e+06	1.3283e+07	8.78143e+06	5.47586e+06	3.83151e+06	5.34e+06	5.76064e+06	4.05579e+06	4.7143e+06	3.45794e+06	5.93408e+06
FALSE	Master Protein	Q8CFX1	GDH/6PGL endoplasmic bifunctional protein OS=Mus musculus OX=10090 GN=H6pd PE=1 SV=2	57	35	868	35	789	88.9	6.93	35	other metabolic processes;other biological processes	cytosol;mitochondrion;ER/Golgi;other cell component	other molecular function	Pf00479, Pf01182, Pf02781	100198	ENSMUSG00000028980	H6pd	A2A7A9; B2KGW7; mmu:100198; Q8BLH1; Q8CFX1			0	0	1.073	0.943	0.879	1	1	0.908216	99.5	106.7	93.8	13.35	22.61	13.29	7.00839e+06	8.85966e+06	5.14402e+06	5.31935e+06	1.3283e+07	8.78143e+06	5.47586e+06	3.83151e+06	5.34e+06	5.76064e+06	4.05579e+06	4.7143e+06	3.45794e+06	5.93408e+06
FALSE	Master Protein	Q8BFR5	Elongation factor Tu, mitochondrial OS=Mus musculus OX=10090 GN=Tufm PE=1 SV=1	65	32	869	32	452	49.5	7.56	32	protein metabolism;other metabolic processes;other biological processes	mitochondrion;other cell component	nucleic acid binding activity;other molecular function	Pf00009, Pf03143, Pf03144	233870	ENSMUSG00000073838	Tufm	mmu:233870; Q497E7; Q6P919; Q8BFR5			0	0	0.871	1.028	1.179	1	1	1	103.5	90.2	106.3	42.65	47.21	28.88	1.74353e+07	8.29469e+06	3.59518e+06	2.8823e+06	1.5741e+07	1.33392e+07	4.41191e+06	3.35919e+06	7.47622e+06	5.58897e+06	6.17895e+06	4.6101e+06	4.20994e+06	8.18773e+06
FALSE	Master Protein	P62962	Profilin-1 OS=Mus musculus OX=10090 GN=Pfn1 PE=1 SV=2	78	17	4346	17	140	14.9	8.28	17	cell organization and biogenesis;developmental processes;other biological processes	non-structural extracellular;cytosol;cytoskeleton;nucleus;other cell component	signal transduction activity or receptor binding;cytoskeletal activity;other molecular function	Pf00235	18643	ENSMUSG00000018293	Pfn1	mmu:18643; P10924; P62962	G13 signaling pathway; Regulation of actin cytoskeleton	RHO GTPases Activate Formins; PCP/CE pathway; Signaling by ROBO receptors	5	0	0.906	0.738	0.814	1	0.270037	0.585688	113.4	102.8	83.7	15.98	27.24	21.48	3.71462e+07	3.82442e+07	2.91813e+07	2.66418e+07	3.81826e+07	3.10801e+07	2.7143e+07	1.78834e+07	2.72838e+07	2.45399e+07	3.06579e+07	2.68309e+07	2.68693e+07	1.7107e+07
FALSE	Master Protein	P97351	40S ribosomal protein S3a OS=Mus musculus OX=10090 GN=Rps3a PE=1 SV=3	80	37	2013	37	264	29.9	9.73	37	protein metabolism;other metabolic processes;other biological processes	cytosol;ER/Golgi;translational apparatus;nucleus;other cell component	nucleic acid binding activity;other molecular function	Pf01015	20091	ENSMUSG00000028081	Rps3a	mmu:20091; P97351	Cytoplasmic ribosomal proteins	L13a-mediated translational silencing of Ceruloplasmin expression; SRP-dependent cotranslational protein targeting to membrane; Major pathway of rRNA processing in the nucleolus and cytosol; Formation of a pool of free 40S subunits; GTP hydrolysis and joining of the 60S ribosomal subunit; Nonsense Mediated Decay (NMD) independent of the Exon Junction Complex (EJC); Nonsense Mediated Decay (NMD) e…	11	0	1.117	1.013	0.907	0.833914	1	0.561917	95.8	107.1	97.1	16.35	31.32	19.04	3.1588e+07	2.36034e+07	2.40696e+07	1.96417e+07	3.06942e+07	2.454e+07	2.28603e+07	1.67138e+07	1.3761e+07	2.16774e+07	1.26788e+07	1.51696e+07	1.80852e+07	1.79007e+07
FALSE	Master Protein	Q99KP6	Pre-mRNA-processing factor 19 OS=Mus musculus OX=10090 GN=Prpf19 PE=1 SV=1	77	28	1046	28	504	55.2	6.61	28	cell organization and biogenesis;protein metabolism;DNA metabolism;RNA metabolism OR transcription;other metabolic processes;stress response;signal transduction;other biological processes	cytoskeleton;nucleus;other cell component	other molecular function	Pf00400, Pf04564, Pf08606	28000	ENSMUSG00000024735	Prpf19	mmu:28000; Q3TP64; Q4ADG5; Q8BKZ5; Q8BVQ4; Q99KP6		mRNA Splicing - Major Pathway; Formation of TC-NER Pre-Incision Complex; Dual incision in TC-NER; Gap-filling DNA repair synthesis and ligation in TC-NER	4	0	1.101	0.954	0.866	0.611362	0.982045	0.0651854	98.2	108.1	93.7	9.82	9.45	11.64	1.66861e+07	1.62368e+07	1.32582e+07	1.19379e+07	1.89581e+07	2.01528e+07	1.05274e+07	9.2622e+06	1.09667e+07	1.05755e+07	1.17751e+07	1.05665e+07	9.1175e+06	8.92967e+06
FALSE	Master Protein	P37040	NADPH--cytochrome P450 reductase OS=Mus musculus OX=10090 GN=Por PE=1 SV=2	61	39	975	39	678	77	5.53	39	protein metabolism;other metabolic processes;other biological processes	other membranes;cytosol;mitochondrion;ER/Golgi;other cell component	other molecular function	Pf00175, Pf00258, Pf00667	18984	ENSMUSG00000005514	Por	mmu:18984; P37040	Oxidation by cytochrome P450		1	0	0.862	0.789	0.915	0.971812	0.654121	1	113.2	97.6	89.3	37.55	18.52	25.52	8.86951e+06	1.47029e+07	1.32266e+07	1.34874e+07	1.70297e+07	8.20658e+06	8.35879e+06	1.02194e+07	4.69559e+06	5.6019e+06	6.05294e+06	4.72285e+06	6.24133e+06	6.86739e+06
FALSE	Master Protein	G3X922	DnaJ heat shock protein family (Hsp40) member C13 OS=Mus musculus OX=10090 GN=Dnajc13 PE=1 SV=1	38	65	576	65	2243	254.3	6.77	65	cell organization and biogenesis;transport;other biological processes	other membranes;cytosol;other cytoplasmic organelle;other cell component		Pf00226, Pf14237, Pf19432	235567	ENSMUSG00000032560	Dnajc13	G3X922; mmu:235567			0	0	1.075	1.036	0.963	1	0.791842	0.543777	96.4	103.7	99.9	19.77	16.38	18.08	8.50652e+06	7.46242e+06	6.10247e+06	5.28317e+06	8.83013e+06	1.1402e+07	6.35926e+06	4.09883e+06	5.43972e+06	7.99242e+06	6.99169e+06	5.28099e+06	4.87671e+06	4.22525e+06
FALSE	Master Protein	F6ZDS4	Nucleoprotein TPR OS=Mus musculus OX=10090 GN=Tpr PE=1 SV=1	38	78	547	78	2431	273.8	5.03	78	cell cycle OR cell proliferation;cell organization and biogenesis;other metabolic processes;stress response;transport;signal transduction;other biological processes	other membranes;cytoskeleton;nucleus;other cell component	cytoskeletal activity;nucleic acid binding activity;other molecular function	Pf07926	108989	ENSMUSG00000006005	Tpr	F6ZDS4; mmu:108989; Q8R4A0; Q921B9		Transport of the SLBP independent Mature mRNA; Transport of the SLBP Dependant Mature mRNA; Transport of Mature mRNA Derived from an Intronless Transcript; Transport of Mature mRNA derived from an Intron-Containing Transcript; Regulation of Glucokinase by Glucokinase Regulatory Protein; snRNP Assembly; SUMOylation of DNA damage response and repair proteins; SUMOylation of ubiquitinylation protein…	15	0	0.941	0.87	0.924	1	1	1	106.7	100.4	92.8	26.68	18.16	16.52	7.7078e+06	5.55246e+06	6.2073e+06	3.62125e+06	1.79144e+07	1.10216e+07	6.67772e+06	5.70584e+06	5.47928e+06	6.83204e+06	5.86201e+06	6.5505e+06	6.14523e+06	4.28643e+06
FALSE	Master Protein	Q61937	Nucleophosmin OS=Mus musculus OX=10090 GN=Npm1 PE=1 SV=1	70	23	1648	23	292	32.5	4.77	23	cell cycle OR cell proliferation;cell organization and biogenesis;DNA metabolism;RNA metabolism OR transcription;other metabolic processes;stress response;transport;other biological processes	cytosol;cytoskeleton;translational apparatus;nucleus;other cell component	enzyme regulator activity;translation activity;nucleic acid binding activity;other molecular function	Pf03066, Pf16276	18148	ENSMUSG00000057113	Npm1	mmu:18148; Q61937	mRNA processing	Deposition of new CENPA-containing nucleosomes at the centromere; SUMOylation of transcription cofactors; TFAP2A acts as a transcriptional repressor during retinoic acid induced cell differentiation; TP53 regulates transcription of additional cell cycle genes whose exact role in the p53 pathway remain uncertain	5	0	1.247	0.95	0.762	0.617309	1	0.313641	93.8	117	89.1	17.5	10.29	38.68	6.08895e+07	6.98905e+07	6.15876e+07	6.23153e+07	1.28135e+08	1.10982e+08	5.39523e+07	4.90421e+07	6.30731e+07	5.37947e+07	6.38703e+07	5.93469e+07	6.52951e+07	6.15357e+07
FALSE	Master Protein	Q7TQ48-1	Isoform 2 of Sarcalumenin OS=Mus musculus OX=10090 GN=Srl	41	33	388	33	910	99.1	4.46	33							Srl	Q7TQ48-1			0	0	1.216	0.456	0.375	1	0.561046	0.678946	112.3	136.5	51.2	144.89	61.4	99.49	609648	330132	1.25686e+07	1.05991e+07	2.40227e+06	1.89353e+06	1.67229e+06	1.55736e+06	93467.5	573713	196198	235322	1.32063e+06	1.23303e+06
FALSE	Master Protein	Q63870	Collagen alpha-1(VII) chain OS=Mus musculus OX=10090 GN=Col7a1 PE=1 SV=3	32	58	466	58	2944	295.1	6.34	58	cell adhesion;other biological processes	non-structural extracellular;extracellular matrix;other cell component	enzyme regulator activity;other molecular function	Pf00014, Pf00041, Pf00092, Pf01391	12836	ENSMUSG00000025650	Col7a1	mmu:12836; Q63870; Q78EC6		COPII-mediated vesicle transport; Cargo concentration in the ER; Laminin interactions; Integrin cell surface interactions; Collagen degradation; Collagen chain trimerization; Anchoring fibril formation	10	0	0.672	0.621	0.925	1	0.974761	1	130.8	87.9	81.3	76.79	61.8	93.72	8.05792e+06	7.35096e+06	2.611e+06	1.21272e+06	1.96567e+07	8.29719e+06	2.45184e+06	2.28414e+06	723932	730671	1.95119e+06	3.43944e+06	1.50795e+06	1.53004e+06
FALSE	Master Protein	Q9Z0U1	Tight junction protein ZO-2 OS=Mus musculus OX=10090 GN=Tjp2 PE=1 SV=2	53	51	657	51	1167	131.2	6.79	51	cell adhesion;cell organization and biogenesis;transport;signal transduction;other biological processes	plasma membrane;other membranes;nucleus;other cell component	other molecular function	Pf00595, Pf00625, Pf07653	21873	ENSMUSG00000024812	Tjp2	mmu:21873; Q8K210; Q9Z0U1		RHOA GTPase cycle; RHOB GTPase cycle; RHOC GTPase cycle; Apoptotic cleavage of cell adhesion proteins; Signaling by Hippo	5	0	0.989	1.277	1.291	1	0.340038	0.795949	91.9	90.8	117.3	18.92	48.09	29.61	1.04725e+07	5.4675e+06	6.46881e+06	5.44016e+06	1.41359e+07	9.36433e+06	7.80828e+06	4.92154e+06	5.70794e+06	7.59885e+06	4.41553e+06	6.1172e+06	5.39386e+06	1.40259e+07
FALSE	Master Protein	E9Q1G8	Septin-7 OS=Mus musculus OX=10090 GN=Septin7 PE=1 SV=2	64	32	1028	32	437	50.6	8.57	32	other biological processes	plasma membrane;other membranes;cytoskeleton;other cell component	other molecular function	Pf00735	235072	ENSMUSG00000001833	Septin7	E9Q1G8			0	0	1.092	1.038	0.951	1	1	1	95.8	104.7	99.5	10.17	11.76	18.22	3.05836e+07	2.56403e+07	2.03053e+07	1.81885e+07	3.70602e+07	3.63497e+07	1.62351e+07	1.515e+07	1.80926e+07	1.69803e+07	1.89532e+07	2.27594e+07	1.5484e+07	1.38858e+07
FALSE	Master Protein	Q00612	Glucose-6-phosphate 1-dehydrogenase X OS=Mus musculus OX=10090 GN=G6pdx PE=1 SV=3	74	42	1235	42	515	59.2	6.49	42	other metabolic processes;stress response;developmental processes;other biological processes	plasma membrane;other membranes;cytosol;cytoskeleton;nucleus;other cell component	other molecular function	Pf00479, Pf02781	14381	ENSMUSG00000031400	G6pdx	mmu:14381; Q00612	Glutathione metabolism; Oxidative stress and redox pathway; Pentose phosphate pathway; Glutathione and one-carbon metabolism	Pentose phosphate pathway; TP53 Regulates Metabolic Genes	6	0	0.961	0.938	0.976	1	0.861499	1	103.5	99.5	97	20.21	17.14	16.28	2.54856e+07	2.05675e+07	1.2528e+07	1.46247e+07	2.99728e+07	2.38688e+07	1.79793e+07	1.73311e+07	1.24434e+07	1.38399e+07	1.90327e+07	1.33945e+07	1.21132e+07	1.03854e+07
FALSE	Master Protein	Q5FWK3	Rho GTPase-activating protein 1 OS=Mus musculus OX=10090 GN=Arhgap1 PE=1 SV=1	83	30	970	30	439	50.4	6.44	30	transport;signal transduction;other biological processes	plasma membrane;other membranes;other cytoplasmic organelle;other cell component	enzyme regulator activity;other molecular function	Pf00620, Pf13716	228359	ENSMUSG00000027247	Arhgap1	mmu:228359; Q5FWK3; Q8C3X5; Q923D8		RHOA GTPase cycle; RHOB GTPase cycle; RHOC GTPase cycle; CDC42 GTPase cycle; RAC1 GTPase cycle; RHOG GTPase cycle; RHOF GTPase cycle; RND2 GTPase cycle; RAC2 GTPase cycle; RAC3 GTPase cycle; RHOQ GTPase cycle; RHOJ GTPase cycle; RHOD GTPase cycle	13	0	1.638	1.672	1.021	0.863623	0.280679	1	69.6	114	116.4	24.85	41.97	38.47	1.31881e+07	1.68896e+07	7.41321e+06	1.25527e+07	1.50869e+07	1.26605e+07	9.67096e+06	9.18155e+06	6.35987e+06	7.16501e+06	1.50924e+07	1.94778e+07	1.51999e+07	8.20578e+06
FALSE	Master Protein	Q9CZN7	Serine hydroxymethyltransferase, mitochondrial OS=Mus musculus OX=10090 GN=Shmt2 PE=1 SV=1	81	35	958	35	504	55.7	8.47	35	cell organization and biogenesis;protein metabolism;other metabolic processes;stress response;other biological processes	cytosol;cytoskeleton;mitochondrion;nucleus;other cell component	nucleic acid binding activity;other molecular function	Pf00464	108037	ENSMUSG00000025403	Shmt2	mmu:108037; Q3TFD0; Q99K87; Q9CZN7	One-carbon metabolism and related pathways; One-carbon metabolism; Glutathione and one-carbon metabolism	Metabolism of folate and pterines; RHOG GTPase cycle	5	0	1.111	1.203	1.083	0.793323	0.297317	1	90.5	100.5	108.9	27.19	20.38	9.92	7.58199e+06	5.32573e+06	4.96418e+06	6.22518e+06	1.32582e+07	1.05268e+07	4.04673e+06	4.17488e+06	7.03533e+06	7.5439e+06	6.39243e+06	5.93133e+06	6.16627e+06	4.90577e+06
FALSE	Master Protein	Q9D0I9	Arginine--tRNA ligase, cytoplasmic OS=Mus musculus OX=10090 GN=Rars1 PE=1 SV=2	57	38	984	38	660	75.6	7.55	38	protein metabolism;RNA metabolism OR transcription;other metabolic processes	cytosol;nucleus;other cell component	nucleic acid binding activity;other molecular function	Pf00750, Pf03485, Pf05746	104458	ENSMUSG00000018848	Rars1	mmu:104458; Q3THP2; Q3TM73; Q3U8R2; Q3U930; Q5SXA8; Q8VDW1; Q9D0I9			0	0	0.927	0.958	1.033	1	1	1	104	96.4	99.6	29.07	12.06	18.09	9.66114e+06	1.11967e+07	4.02471e+06	4.89249e+06	1.09885e+07	1.03048e+07	3.5531e+06	3.8573e+06	3.4707e+06	3.44437e+06	4.66705e+06	4.60865e+06	3.8011e+06	3.70993e+06
FALSE	Master Protein	Q9D0R2	Threonine--tRNA ligase 1, cytoplasmic OS=Mus musculus OX=10090 GN=Tars1 PE=1 SV=2	59	47	816	47	722	83.3	7.36	47	protein metabolism;RNA metabolism OR transcription;other metabolic processes	other cell component	other molecular function	Pf00587, Pf02824, Pf03129, Pf07973	110960	ENSMUSG00000022241	Tars1	mmu:110960; Q3TL42; Q7TMQ2; Q8BMI6; Q9CX03; Q9D0R2			0	0	0.996	0.756	0.76	1	0.718186	1	109	108.5	82.5	18.52	31.26	33.19	5.81249e+06	3.48315e+06	2.76592e+06	3.25547e+06	7.87726e+06	6.07326e+06	2.51386e+06	2.2452e+06	2.21355e+06	3.40747e+06	3.37934e+06	2.55259e+06	1.96776e+06	3.02051e+06
FALSE	Master Protein	Q9CZU6	Citrate synthase, mitochondrial OS=Mus musculus OX=10090 GN=Cs PE=1 SV=1	62	30	1230	30	464	51.7	8.57	30	other metabolic processes	mitochondrion	other molecular function	Pf00285	12974	ENSMUSG00000005683	Cs	mmu:12974; Q3UDP3; Q9CZU6	TCA cycle	Citric acid cycle (TCA cycle)	2	0	1.178	1.205	1.023	1	1	1	88.7	104.5	106.8	26.52	21.74	16.85	6.40086e+07	7.6113e+07	3.43034e+07	3.01911e+07	8.43063e+07	4.52122e+07	2.67321e+07	2.01175e+07	2.47189e+07	2.98739e+07	4.252e+07	3.91632e+07	3.21578e+07	2.83325e+07
FALSE	Master Protein	Q8CDN6	Thioredoxin-like protein 1 OS=Mus musculus OX=10090 GN=Txnl1 PE=1 SV=3	69	19	649	19	289	32.2	4.96	19		cytosol;nucleus;other cell component	other molecular function	Pf00085, Pf06201	53382	ENSMUSG00000024583	Txnl1	mmu:53382; O70379; Q3TI92; Q8CDN6		RHOU GTPase cycle; RHOBTB1 GTPase cycle; RHOBTB2 GTPase cycle; RND2 GTPase cycle; RND3 GTPase cycle; RND1 GTPase cycle; RHOV GTPase cycle	7	0	1.157	1.354	1.17	1	0.0107859	0.0819152	85.4	98.9	115.7	10.83	14.38	16.9	8.95903e+06	8.35452e+06	6.69254e+06	5.51166e+06	1.36112e+07	8.83906e+06	7.17911e+06	4.22064e+06	4.07472e+06	5.61624e+06	7.09309e+06	5.92449e+06	5.75892e+06	6.32992e+06
FALSE	Master Protein	Q9EQH3	Vacuolar protein sorting-associated protein 35 OS=Mus musculus OX=10090 GN=Vps35 PE=1 SV=1	52	36	931	36	796	91.7	5.44	36	cell organization and biogenesis;protein metabolism;other metabolic processes;transport;developmental processes;other biological processes	other membranes;cytosol;mitochondrion;other cytoplasmic organelle;other cell component	signal transduction activity or receptor binding	Pf03635	65114	ENSMUSG00000031696	Vps35	mmu:65114; Q61123; Q9EQH3		WNT ligand biogenesis and trafficking	1	0	0.994	0.844	0.849	1	0.61219	0.393659	105.7	105.1	89.2	17.7	15.43	14.56	4.01643e+07	3.62253e+07	1.8834e+07	1.693e+07	4.21448e+07	2.88597e+07	2.23189e+07	1.75084e+07	2.26804e+07	2.26666e+07	1.62874e+07	1.93633e+07	2.10404e+07	1.87837e+07
FALSE	Master Protein	P14206	40S ribosomal protein SA OS=Mus musculus OX=10090 GN=Rpsa PE=1 SV=4	59	18	1215	18	295	32.8	4.87	18	cell adhesion;cell organization and biogenesis;protein metabolism;other metabolic processes	extracellular matrix;plasma membrane;other membranes;cytosol;translational apparatus;nucleus;other cell component	translation activity;other molecular function	Pf00318, Pf16122	16785	ENSMUSG00000032518	Rpsa	mmu:16785; P14206; Q58E74; Q8BHL0; Q8BNL2; Q91V31; Q9CY13	Cytoplasmic ribosomal proteins; Alpha 6 beta 4 integrin signaling pathway	Major pathway of rRNA processing in the nucleolus and cytosol; L13a-mediated translational silencing of Ceruloplasmin expression; SRP-dependent cotranslational protein targeting to membrane; Formation of a pool of free 40S subunits; GTP hydrolysis and joining of the 60S ribosomal subunit; Nonsense Mediated Decay (NMD) independent of the Exon Junction Complex (EJC); Nonsense Mediated Decay (NMD) e…	12	0	1.068	1.148	1.075	1	0.580015	1	93.3	99.6	107.1	21.73	15.76	20.98	2.35305e+07	2.25738e+07	1.67829e+07	1.53706e+07	1.98884e+07	2.03642e+07	8.51741e+06	7.40923e+06	9.31489e+06	1.109e+07	1.19179e+07	1.07447e+07	1.37393e+07	1.0315e+07
FALSE	Master Protein	Q99LX0	Parkinson disease protein 7 homolog OS=Mus musculus OX=10090 GN=Park7 PE=1 SV=1	98	23	1000	23	189	20	6.77	23	cell-cell signaling;cell organization and biogenesis;protein metabolism;DNA metabolism;other metabolic processes;stress response;transport;other biological processes	plasma membrane;other membranes;cytosol;mitochondrion;ER/Golgi;nucleus;other cell component	signal transduction activity or receptor binding;enzyme regulator activity;nucleic acid binding activity;other molecular function	Pf01965	57320	ENSMUSG00000028964	Park7	mmu:57320; O88306; Q3THB9; Q3U509; Q99LX0	mRNA processing; Parkinson's disease	Aggrephagy; SUMOylation of transcription cofactors	4	0	0.976	0.938	0.96	1	0.968464	0.85292	102.9	100.5	96.5	12.3	16.41	15.05	2.02223e+07	2.02936e+07	1.65398e+07	1.70672e+07	2.1045e+07	2.30344e+07	1.36714e+07	1.09962e+07	1.07536e+07	1.35935e+07	1.59814e+07	1.39433e+07	1.20485e+07	1.30583e+07
FALSE	Master Protein	Q922B2	Aspartate--tRNA ligase, cytoplasmic OS=Mus musculus OX=10090 GN=Dars1 PE=1 SV=2	72	33	995	33	501	57.1	6.49	33	protein metabolism;RNA metabolism OR transcription;other metabolic processes	cytosol;other cell component	nucleic acid binding activity;other molecular function	Pf00152, Pf01336	226414	ENSMUSG00000026356	Dars1	mmu:226414; Q3U987; Q922B2	Alanine and aspartate metabolism		1	0	0.994	0.95	0.956	1	1	1	101.9	101.3	96.8	28.66	16.33	18.75	5.55873e+06	3.59229e+06	3.06054e+06	4.10923e+06	8.00708e+06	4.75385e+06	5.70276e+06	2.40175e+06	3.69863e+06	5.3304e+06	3.28818e+06	3.63068e+06	3.31847e+06	3.82025e+06
FALSE	Master Protein	A0A075B5P4	Ig gamma-1 chain C region secreted form (Fragment) OS=Mus musculus OX=10090 GN=Ighg1 PE=1 SV=1	71	15	2484	15	324	35.7	7.4	15				Pf07654		ENSMUSG00000076614	Ighg1	A0A075B5P4			0	0	1.217	0.945	0.776	0.747991	1	0.390697	94.9	115.5	89.6	42.82	48.88	33.74	4.06173e+07	4.39476e+07	2.10948e+07	1.54207e+07	4.02557e+07	3.09095e+07	4.34726e+07	3.15715e+07	2.74589e+07	5.10344e+07	8.83323e+07	5.78174e+07	2.6361e+07	2.81475e+07
FALSE	Master Protein	Q9R100	Cadherin-17 OS=Mus musculus OX=10090 GN=Cdh17 PE=1 SV=1	43	29	461	29	827	91.6	4.87	29	cell adhesion;transport;developmental processes;signal transduction	plasma membrane;other membranes;nucleus;other cell component	signal transduction activity or receptor binding;transporter activity;other molecular function	Pf00028	12557	ENSMUSG00000028217	Cdh17	mmu:12557; Q9R100		Adherens junctions interactions	1	0	0.802	2.584	3.221	1	0.00250892	9.77453e-05	68.4	54.9	176.7	42.1	26.21	29.37	8.35095e+06	2.91556e+06	2.02488e+06	3.26411e+06	1.3739e+07	8.62328e+06	3.54303e+06	1.71056e+06	2.97317e+06	3.80146e+06	1.7806e+06	2.48254e+06	3.48665e+06	2.31486e+06
FALSE	Master Protein	Q3TVK3	Aspartyl aminopeptidase OS=Mus musculus OX=10090 GN=Dnpep PE=1 SV=1	71	25	706	25	475	52.4	7.25	25		cytosol	other molecular function	Pf02127	13437	ENSMUSG00000026209	Dnpep	Q3TVK3			0	0	0.841	1.039	1.235	0.235318	1	0.0273756	104.2	87.6	108.2	16.74	17.51	15.14	1.67611e+07	1.36748e+07	1.07419e+07	7.6275e+06	2.55401e+07	2.08811e+07	9.87981e+06	7.23579e+06	9.468e+06	7.7413e+06	9.67816e+06	7.9251e+06	5.98092e+06	6.76833e+06
FALSE	Master Protein	P47857-3	Isoform 3 of ATP-dependent 6-phosphofructokinase, muscle type OS=Mus musculus OX=10090 GN=Pfkm	46	31	573	31	931	102.3	7.06	31							Pfkm	P47857-3			0	0	0.87	0.52	0.598	0.564239	0.00773846	0.241135	125.5	109.2	65.3	45.36	25.82	33.94	8.05506e+06	5.4473e+06	1.40764e+07	1.16033e+07	1.32787e+07	8.12379e+06	5.42349e+06	4.1688e+06	3.76961e+06	4.81926e+06	3.35783e+06	2.92889e+06	4.17537e+06	3.8641e+06
FALSE	Master Protein	Q62465	Synaptic vesicle membrane protein VAT-1 homolog OS=Mus musculus OX=10090 GN=Vat1 PE=1 SV=3	74	29	1180	29	406	43.1	6.37	29	other biological processes	other membranes;mitochondrion	other molecular function	Pf08240, Pf13602	26949	ENSMUSG00000034993	Vat1	mmu:26949; Q62465; Q8R3G0; Q8R3T8		Neutrophil degranulation	1	0	1.124	1.012	0.901	1	0.809492	0.773315	95.7	107.5	96.8	21.54	13.43	30.19	2.11139e+07	1.82791e+07	1.08421e+07	9.2436e+06	1.74319e+07	1.53156e+07	1.02754e+07	7.0999e+06	1.28297e+07	1.28769e+07	1.11307e+07	1.06628e+07	7.78504e+06	6.84365e+06
FALSE	Master Protein	Q9Z2X1	Heterogeneous nuclear ribonucleoprotein F OS=Mus musculus OX=10090 GN=Hnrnpf PE=1 SV=3	73	28	1297	28	415	45.7	5.49	28	RNA metabolism OR transcription;other metabolic processes;other biological processes	cytosol;nucleus;other cell component	nucleic acid binding activity;other molecular function	Pf00076, Pf08080	98758	ENSMUSG00000042079	Hnrnpf	mmu:98758; Q5FWK2; Q8BVU8; Q8K2U9; Q8R0E7; Q9Z2X1	mRNA processing	mRNA Splicing - Major Pathway; FGFR2 alternative splicing; Processing of Capped Intron-Containing Pre-mRNA	4	0	1.011	1.023	1.012	1	1	1	98.9	100	101.1	9.82	10.54	9.34	2.89824e+07	3.09092e+07	2.06986e+07	2.03085e+07	3.79095e+07	2.85153e+07	1.64356e+07	1.26721e+07	1.69856e+07	1.57959e+07	1.75532e+07	1.97737e+07	1.69118e+07	1.5356e+07
FALSE	Master Protein	P28474	Alcohol dehydrogenase class-3 OS=Mus musculus OX=10090 GN=Adh5 PE=1 SV=3	82	28	1232	28	374	39.5	7.25	28	protein metabolism;other metabolic processes;stress response;other biological processes	cytosol;mitochondrion;nucleus;other cell component	other molecular function	Pf00107, Pf08240	11532	ENSMUSG00000028138	Adh5	mmu:11532; P28474; Q3TW83; Q8C662		Ethanol oxidation	1	0	0.944	1.26	1.335	1	0.095827	0.011404	93.6	88.4	118	20.47	12.43	14.06	3.2389e+07	2.48591e+07	1.6641e+07	1.60826e+07	4.54227e+07	2.9217e+07	1.06705e+07	9.96604e+06	1.32626e+07	1.74355e+07	1.50942e+07	1.39717e+07	1.19565e+07	8.98817e+06
FALSE	Master Protein	Q62167	ATP-dependent RNA helicase DDX3X OS=Mus musculus OX=10090 GN=Ddx3x PE=1 SV=3	54	36	1132	36	662	73.1	7.18	36	cell-cell signaling;cell organization and biogenesis;protein metabolism;RNA metabolism OR transcription;other metabolic processes;stress response;signal transduction;other biological processes	plasma membrane;other membranes;cytosol;cytoskeleton;translational apparatus;nucleus;other cell component	enzyme regulator activity;cytoskeletal activity;translation activity;nucleic acid binding activity;other molecular function	Pf00270, Pf00271	13205	ENSMUSG00000000787	Ddx3x	mmu:13205; O09060; O09143; Q62167	mRNA processing	Neutrophil degranulation	2	0	0.864	0.991	1.146	1	1	1	105.1	90.8	104.1	16.53	15.08	18.57	2.03015e+07	2.08481e+07	1.3593e+07	1.68385e+07	2.48884e+07	2.08086e+07	1.71485e+07	1.20952e+07	1.55471e+07	1.72611e+07	1.64904e+07	1.26034e+07	1.18301e+07	1.31332e+07
FALSE	Master Protein	P19157	Glutathione S-transferase P 1 OS=Mus musculus OX=10090 GN=Gstp1 PE=1 SV=2	69	20	2129	20	210	23.6	7.87	20	cell cycle OR cell proliferation;other metabolic processes;stress response;developmental processes;other biological processes	plasma membrane;other membranes;cytosol;mitochondrion;nucleus;other cell component	enzyme regulator activity;other molecular function	Pf02798, Pf14497	14870	ENSMUSG00000060803	Gstp1	mmu:14870; P19157; Q8BNY4	Metapathway biotransformation; Oxidative stress and redox pathway	Glutathione conjugation; Neutrophil degranulation; Detoxification of Reactive Oxygen Species; Paracetamol ADME	6	0	0.986	1.161	1.178	1	0.50127	0.400275	95.3	94	110.7	21.8	17.66	19.59	6.0638e+07	4.37467e+07	4.27823e+07	3.0862e+07	5.93934e+07	2.55989e+07	2.4516e+07	2.56582e+07	2.87706e+07	3.09184e+07	3.61903e+07	2.88891e+07	1.69722e+07	2.64433e+07
FALSE	Master Protein	A0A140LHI8	Galectin OS=Mus musculus OX=10090 GN=Lgals4 PE=1 SV=1	66	22	921	22	302	33.9	9.14	22			other molecular function	Pf00337		ENSMUSG00000053964	Lgals4	A0A140LHI8			0	0	0.826	4.87	5.898	1	3.11049e-05	6.80191e-06	44.8	37	218.2	46.8	28.45	34.89	6.09941e+06	4.59257e+06	4.58233e+06	2.25223e+06	9.51971e+06	7.84788e+06	2.18807e+06	1.08161e+06	1.35813e+06	1.12121e+06	2.15312e+06	1.86122e+06	2.83126e+06	2.09047e+06
FALSE	Master Protein	F6RPJ9	Insulin-degrading enzyme (Fragment) OS=Mus musculus OX=10090 GN=Ide PE=1 SV=1	61	52	1043	52	987	114.2	6.27	52											0	0	1.199	0.689	0.575	0.661516	0.0463392	0.000626558	103.9	124.5	71.6	23.27	21.17	11.32	6.34346e+06	5.62939e+06	9.24947e+06	7.07229e+06	1.61665e+07	9.32228e+06	7.37055e+06	4.50204e+06	6.5776e+06	5.78591e+06	6.64343e+06	5.05409e+06	8.12658e+06	5.97379e+06
FALSE	Master Protein	Q8BP43	Tropomyosin alpha-1 chain OS=Mus musculus OX=10090 GN=Tpm1 PE=1 SV=1	71	30	1047	30	284	32.8	4.77	30		cytoskeleton	cytoskeletal activity	Pf00261	22003	ENSMUSG00000032366	Tpm1	Q8BP43			0	0	0.709	0.746	1.052	0.541933	0.606293	1	122.2	86.6	91.2	43.11	28.72	28.81	4.03128e+06	6.42777e+06	8.96214e+06	6.2961e+06	7.18811e+06	7.63167e+06	3.85758e+06	2.26008e+06	1.26365e+06	4.84883e+06	3118122	2.88465e+06	2.60633e+06	2.87157e+06
FALSE	Master Protein	Q61768	Kinesin-1 heavy chain OS=Mus musculus OX=10090 GN=Kif5b PE=1 SV=3	57	48	637	48	963	109.5	6.44	48	cell organization and biogenesis;stress response;transport;developmental processes;other biological processes	other membranes;cytosol;cytoskeleton;other cytoplasmic organelle;other cell component	cytoskeletal activity;other molecular function	Pf00225	16573	ENSMUSG00000006740	Kif5b	mmu:16573; O08711; Q5BL10; Q61580; Q61768	Insulin signaling	MHC class II antigen presentation; COPI-dependent Golgi-to-ER retrograde traffic; Kinesins; RHO GTPases activate KTN1	5	0	1.237	1.302	1.052	0.581479	0.442621	1	84.8	104.9	110.3	21.48	14.47	30.02	1.02343e+07	9.2401e+06	5.19402e+06	4.47772e+06	1.92105e+07	9.22017e+06	6.80681e+06	4.80257e+06	5.47848e+06	5.9939e+06	5.7251e+06	7.08711e+06	6.15344e+06	7.01556e+06
FALSE	Master Protein	P62137	Serine/threonine-protein phosphatase PP1-alpha catalytic subunit OS=Mus musculus OX=10090 GN=Ppp1ca PE=1 SV=1	78	26	892	26	330	37.5	6.33	26	cell adhesion;cell cycle OR cell proliferation;protein metabolism;other metabolic processes;developmental processes;other biological processes	plasma membrane;other membranes;cytosol;nucleus;other cell component	other molecular function	Pf00149, Pf16891	19045	ENSMUSG00000040385	Ppp1ca	mmu:19045; P08129; P20653; P22802; P62137; Q3U7G7; Q9Z1G2		DARPP-32 events	1	0	1.136	1.055	0.929	0.882244	1	0.962117	94	106.8	99.2	17.9	10.86	15.37	2.19044e+07	2.05995e+07	2.21321e+07	1.79938e+07	2.40315e+07	2.3828e+07	1.54485e+07	1.49902e+07	1.73968e+07	1.50102e+07	1.90105e+07	1.4079e+07	1.57322e+07	1.61454e+07
FALSE	Master Protein	P23492	Purine nucleoside phosphorylase OS=Mus musculus OX=10090 GN=Pnp PE=1 SV=2	84	21	1150	21	289	32.3	6.16	21	cell organization and biogenesis;other metabolic processes;stress response;signal transduction;other biological processes	non-structural extracellular;cytosol;nucleus;other cell component	other molecular function	Pf01048	18950		Pnp	mmu:18950; P23492; Q4FJT6	Purine metabolism	Neutrophil degranulation; Purine salvage; Purine catabolism	4	0	1.183	0.716	0.605	0.502017	0.0207798	0.000149431	103.5	122.4	74.1	23.29	12.08	16.65	2.33638e+07	2.13802e+07	1.4014e+07	1.48517e+07	2.07102e+07	1.72086e+07	1.81834e+07	1.20485e+07	1.85028e+07	1.53811e+07	2.01768e+07	1.63757e+07	1.75583e+07	1.38607e+07
FALSE	Master Protein	Q9QZ47-11	Isoform B3e16 of Troponin T, fast skeletal muscle OS=Mus musculus OX=10090 GN=Tnnt3	54	24	842	24	248	29.3	8.9	24							Tnnt3	Q9QZ47-11			0	0	0.808	0.427	0.529	1	0.034013	0.140965	134.2	108.4	57.3	91.75	31.25	62.6	9.28778e+06	8.31322e+06	5.63177e+07	5.7141e+07	2.02611e+07	2.43305e+07	1.60924e+07	1.25495e+07	1.07518e+07	7.85489e+06	5.90868e+06	5.41233e+06	8.83464e+06	7.90955e+06
FALSE	Master Protein	A2A6U3	Septin-9 OS=Mus musculus OX=10090 GN=Septin9 PE=1 SV=1	67	37	726	37	565	63.7	8.32	37		cytoskeleton	other molecular function	Pf00735	53860	ENSMUSG00000059248	Septin9	A2A6U3			0	0	1.021	0.94	0.921	1	0.83667	0.394978	101.3	103.4	95.3	34.99	26.54	51.99	8.62952e+06	7.79819e+06	7.78964e+06	2.30226e+06	4.5656e+06	9.8359e+06	4.42064e+06	3.27193e+06	3.08917e+06	3.47667e+06	6.72933e+06	6.62564e+06	2.92096e+06	3.5736e+06
FALSE	Master Protein	Q8VIJ6	Splicing factor, proline- and glutamine-rich OS=Mus musculus OX=10090 GN=Sfpq PE=1 SV=1	49	37	1273	37	699	75.4	9.44	37	cell organization and biogenesis;protein metabolism;DNA metabolism;RNA metabolism OR transcription;other metabolic processes;stress response;transport;other biological processes	nucleus;other cell component	nucleic acid binding activity;other molecular function	Pf00076, Pf08075	71514	ENSMUSG00000028820	Sfpq	A2A7U6; mmu:71514; Q8VIJ6; Q9ERW2	mRNA processing	PTK6 Regulates Proteins Involved in RNA Processing	2	0	0.823	1.002	1.218	0.398966	1	0.131814	106.2	87.4	106.4	28.02	14.14	17.98	1.17824e+07	9.28858e+06	6.63753e+06	4.24914e+06	2.04917e+07	1.64815e+07	6.50319e+06	5.35819e+06	5.96898e+06	1.02921e+07	4.44737e+06	4.23578e+06	4.22055e+06	5.00087e+06
FALSE	Master Protein	Q64737	Trifunctional purine biosynthetic protein adenosine-3 OS=Mus musculus OX=10090 GN=Gart PE=1 SV=3	60	46	773	46	1010	107.4	6.68	46	other metabolic processes;developmental processes;other biological processes	cytosol	other molecular function	Pf00551, Pf00586, Pf01071, Pf02769, Pf02843, Pf02844	14450	ENSMUSG00000022962	Gart	mmu:14450; Q3TGI3; Q64737; Q6NS48	Purine metabolism; One-carbon metabolism	Purine ribonucleoside monophosphate biosynthesis	3	0	1.112	1.334	1.2	1	1	1	87.1	96.8	116.1	29.09	30.58	41.36	1.25414e+07	1.38609e+07	5.17565e+06	5.14843e+06	9.32995e+06	7.93486e+06	4.80923e+06	4.64367e+06	4.9807e+06	5.87153e+06	8.20368e+06	4.59627e+06	7.14726e+06	8.21706e+06
FALSE	Master Protein	P80317	T-complex protein 1 subunit zeta OS=Mus musculus OX=10090 GN=Cct6a PE=1 SV=3	79	34	1302	34	531	58	7.08	34	transport;other biological processes	cytosol;cytoskeleton;other cell component	other molecular function	Pf00118	12466		Cct6a	mmu:12466; P80317		Cooperation of PDCL (PhLP1) and TRiC/CCT in G-protein beta folding; RHOBTB2 GTPase cycle; Association of TriC/CCT with target proteins during biosynthesis	3	0	0.999	0.891	0.891	1	0.244011	0.168628	103.8	103.7	92.5	12.24	10.48	14.47	1.87508e+07	1.76941e+07	1.01711e+07	1.0965e+07	2.51107e+07	2.071e+07	1.00411e+07	7.32024e+06	8.96265e+06	9.53389e+06	1.13297e+07	8.89124e+06	7.9627e+06	8.47768e+06
FALSE	Master Protein	Q64478	Histone H2B type 1-H OS=Mus musculus OX=10090 GN=H2bc9 PE=1 SV=3	83	30	7388	30	126	13.9	10.32	30	cell organization and biogenesis	cytosol;nucleus;other cell component	nucleic acid binding activity;other molecular function	Pf00125	319182	ENSMUSG00000114456	H2bc9	A2RTP6; mmu:319182; Q3TYR6; Q64478		Transcriptional regulation by small RNAs; Estrogen-dependent gene expression; Condensation of Prophase Chromosomes; E3 ubiquitin ligases ubiquitinate target proteins; Nonhomologous End-Joining (NHEJ); Senescence-Associated Secretory Phenotype (SASP); Deposition of new CENPA-containing nucleosomes at the centromere; RNA Polymerase I Promoter Escape; B-WICH complex positively regulates rRNA express…	26	0	1.104	1.104	1	1	1	1	93.5	103.2	103.3	16.34	13.73	14.87	1.33155e+08	1.33661e+08	1.26498e+08	9.33016e+07	2.07453e+08	1.94738e+08	9.04383e+07	7.17087e+07	1.16156e+08	1.15276e+08	1.05236e+08	1.00436e+08	8.35386e+07	8.65869e+07
FALSE	Master Protein Candidate	Q6ZWY9	Histone H2B type 1-C/E/G OS=Mus musculus OX=10090 GN=H2bc4 PE=1 SV=3	87	30	7388	30	126	13.9	10.32	30	cell organization and biogenesis	cytosol;nucleus;other cell component	nucleic acid binding activity;other molecular function	Pf00125	319179; 319181; 68024	ENSMUSG00000018102; ENSMUSG00000047246; ENSMUSG00000058385	H2bc4; H2bc6; H2bc8	mmu:319179; mmu:319181; mmu:68024; Q6ZWY9		HDACs deacetylate histones; HATs acetylate histones	2	0	1.104	1.104	1	1	1	1	93.5	103.2	103.3	16.34	13.73	14.87	1.33155e+08	1.33661e+08	1.26498e+08	9.33016e+07	2.07453e+08	1.94738e+08	9.04383e+07	7.17087e+07	1.16156e+08	1.15276e+08	1.05236e+08	1.00436e+08	8.35386e+07	8.65869e+07
FALSE	Master Protein	Q921H8	3-ketoacyl-CoA thiolase A, peroxisomal OS=Mus musculus OX=10090 GN=Acaa1a PE=1 SV=1	79	25	818	25	424	43.9	8.44	25	other metabolic processes	other cytoplasmic organelle	other molecular function	Pf00108, Pf02803	113868	ENSMUSG00000036138	Acaa1a	mmu:113868; Q921H8	PPAR signaling pathway; Eicosanoid metabolism via cyclooxygenases (COX); Eicosanoid metabolism via lipoxygenases (LOX)		3	0	1.29	1.096	0.849	0.42367	1	0.447581	88.6	114.3	97.1	20.99	17.98	11.59	1.83073e+07	1.74226e+07	9.9802e+06	9.64297e+06	2.91729e+07	2.49711e+07	1.09912e+07	9.52254e+06	1.35469e+07	1.55429e+07	1.06113e+07	1.02709e+07	1.58457e+07	1.43645e+07
FALSE	Master Protein	P43277	Histone H1.3 OS=Mus musculus OX=10090 GN=H1-3 PE=1 SV=2	62	28	3762	28	221	22.1	11.03	28	cell organization and biogenesis;protein metabolism;other metabolic processes;other biological processes	nucleus;other cell component	nucleic acid binding activity	Pf00538	14957	ENSMUSG00000052565	H1-3	mmu:14957; P43277; Q8C6M4		Formation of Senescence-Associated Heterochromatin Foci (SAHF); Apoptosis induced DNA fragmentation	2	0	1.081	1.29	1.193	1	0.289022	0.680819	89	96.2	114.8	23.97	20.67	20.15	6.00498e+07	5.22836e+07	3.81901e+07	4.83536e+07	1.04559e+08	7.47411e+07	7.03675e+07	3.16736e+07	3.32693e+07	5.68763e+07	5.3701e+07	4.31505e+07	3.98874e+07	5.3171e+07
FALSE	Master Protein	Q9JII6	Aldo-keto reductase family 1 member A1 OS=Mus musculus OX=10090 GN=Akr1a1 PE=1 SV=3	82	29	1348	29	325	36.6	7.39	29	other metabolic processes;other biological processes	plasma membrane;other membranes;cytosol;other cell component	other molecular function	Pf00248	58810	ENSMUSG00000028692	Akr1a1	mmu:58810; Q9CQI5; Q9CQT8; Q9CT53; Q9D012; Q9D016; Q9D0I7; Q9D0P3; Q9JII6	Metapathway biotransformation	Glutathione conjugation; Formation of xylulose-5-phosphate	3	0	0.863	1.026	1.189	0.856016	1	0.734025	103.8	89.6	106.6	41.28	19.24	18.87	1.80902e+07	1.43113e+07	1.05501e+07	1.00468e+07	2.59465e+07	3.73074e+07	1.08432e+07	4.26896e+06	8.65195e+06	7.66007e+06	1.04682e+07	8.86936e+06	8.87442e+06	7.10557e+06
FALSE	Master Protein	Q9ERU9	E3 SUMO-protein ligase RanBP2 OS=Mus musculus OX=10090 GN=Ranbp2 PE=1 SV=2	32	72	474	72	3053	340.9	6.18	72	protein metabolism;other metabolic processes;transport;other biological processes	other membranes;mitochondrion;nucleus;other cell component	nucleic acid binding activity;other molecular function	Pf00160, Pf00638, Pf00641, Pf12185	19386	ENSMUSG00000003226	Ranbp2	E9QM01; mmu:19386; Q61992; Q8C9K9; Q9ERU9		Transport of the SLBP independent Mature mRNA; Transport of the SLBP Dependant Mature mRNA; Transport of Mature mRNA Derived from an Intronless Transcript; Transport of Mature mRNA derived from an Intron-Containing Transcript; Regulation of Glucokinase by Glucokinase Regulatory Protein; snRNP Assembly; SUMOylation of DNA damage response and repair proteins; SUMOylation of ubiquitinylation protein…	21	0	1.063	1.101	1.036	1	0.792598	0.893954	94.8	100.8	104.4	25.56	12.18	15.04	9.699e+06	7.97615e+06	5.46567e+06	4.01295e+06	1.63518e+07	1.21729e+07	5.88998e+06	3.35809e+06	7.19999e+06	7.42535e+06	5.43323e+06	5.50474e+06	4.60496e+06	4.72206e+06
FALSE	Master Protein	Q6NZJ6	Eukaryotic translation initiation factor 4 gamma 1 OS=Mus musculus OX=10090 GN=Eif4g1 PE=1 SV=1	36	53	757	53	1600	176	5.4	53	protein metabolism;other metabolic processes;stress response;other biological processes	cytosol;translational apparatus;nucleus;other cell component	nucleic acid binding activity;other molecular function	Pf02020, Pf02847, Pf02854	208643	ENSMUSG00000045983	Eif4g1	mmu:208643; Q6NZJ6; Q6NZN8; Q8BW99	Translation factors	Nonsense Mediated Decay (NMD) enhanced by the Exon Junction Complex (EJC); AUF1 (hnRNP D0) binds and destabilizes mRNA; L13a-mediated translational silencing of Ceruloplasmin expression; GTP hydrolysis and joining of the 60S ribosomal subunit; Nonsense Mediated Decay (NMD) independent of the Exon Junction Complex (EJC); ISG15 antiviral mechanism; Translation initiation complex formation; Ribosoma…	12	0	0.975	1.079	1.107	1	0.844345	0.902382	98.3	95.8	106	12.65	13.69	14.7	1.17421e+07	1.00701e+07	8.70168e+06	7.90014e+06	1.44288e+07	9.86648e+06	5.83842e+06	4.25265e+06	6.0074e+06	7.87497e+06	7.93189e+06	5.12788e+06	6.6385e+06	4.88863e+06
FALSE	Master Protein	Q6PB66	Leucine-rich PPR motif-containing protein, mitochondrial OS=Mus musculus OX=10090 GN=Lrpprc PE=1 SV=2	51	63	652	63	1392	156.5	6.83	63	transport;other biological processes	other membranes;cytoskeleton;mitochondrion;nucleus;other cell component	cytoskeletal activity;nucleic acid binding activity;other molecular function	Pf01535, Pf17177	72416	ENSMUSG00000024120	Lrpprc	mmu:72416; Q6PB66; Q8K4V0; Q9CRX4		Respiratory electron transport; TP53 Regulates Metabolic Genes; Cytoprotection by HMOX1	3	0	0.755	1.086	1.438	1	1	0.613806	105.6	79.7	114.7	37.91	44.65	27.11	5.09597e+06	3.57678e+06	1.74036e+06	1.90667e+06	9.36011e+06	5.61821e+06	1.49125e+06	1.58287e+06	3.05184e+06	3.7388e+06	1.64232e+06	1.18553e+06	2.11617e+06	1.56412e+06
FALSE	Master Protein	P02535-3	Isoform 3 of Keratin, type I cytoskeletal 10 OS=Mus musculus OX=10090 GN=Krt10	56	27	291	27	462	49.5	5.02	27							Krt10	P02535-3			0	0	1.121	0.63	0.562	1	0.253506	0.193091	109	122.3	68.7	62.29	71.84	19.17	2.21093e+07	2.13633e+07	1.65451e+07	1.11198e+07	1.0711e+08	8.36809e+07	5.79471e+07	3.99492e+07	2.35774e+07	1.66131e+07	1.41071e+07	9.83265e+06	1.27019e+07	8.83026e+06
FALSE	Master Protein	Q62433	Protein NDRG1 OS=Mus musculus OX=10090 GN=Ndrg1 PE=1 SV=1	60	17	518	17	394	43	6.1	17	cell organization and biogenesis;stress response;developmental processes;signal transduction;other biological processes	plasma membrane;other membranes;cytosol;cytoskeleton;nucleus;other cytoplasmic organelle;other cell component	cytoskeletal activity;other molecular function	Pf03096	17988	ENSMUSG00000005125	Ndrg1	mmu:17988; P97862; Q62433			0	0	0.866	1.8	2.078	1	0.00632102	0.000436732	81.8	70.9	147.3	40.27	16.72	22.52	1.96479e+07	1.96485e+07	9.54187e+06	7.53443e+06	2.18501e+07	2.17389e+07	4.30255e+06	3.57144e+06	6.79645e+06	5.32778e+06	8.32393e+06	7.07773e+06	4.99506e+06	4.16902e+06
FALSE	Master Protein	Q9WTM5	RuvB-like 2 OS=Mus musculus OX=10090 GN=Ruvbl2 PE=1 SV=3	68	33	791	33	463	51.1	5.64	33	cell organization and biogenesis;protein metabolism;DNA metabolism;other metabolic processes;stress response;other biological processes	cytosol;cytoskeleton;nucleus;other cell component	nucleic acid binding activity;other molecular function	Pf06068, Pf17856	20174	ENSMUSG00000003868	Ruvbl2	mmu:20174; Q9WTM5			0	0	1.063	1.052	0.99	1	1	1	96.3	102.4	101.3	11.36	18.72	13.45	7.17222e+06	5.57138e+06	4.90799e+06	5.16428e+06	8.81677e+06	6.99655e+06	3.3228e+06	3.46039e+06	3.27709e+06	4.31789e+06	4.45577e+06	3.39692e+06	5.09973e+06	3.33016e+06
FALSE	Master Protein	P39654	Polyunsaturated fatty acid lipoxygenase ALOX15 OS=Mus musculus OX=10090 GN=Alox15 PE=1 SV=4	67	32	581	32	663	75.4	6.11	32	cell organization and biogenesis;other metabolic processes;stress response;transport;other biological processes	plasma membrane;other membranes;cytosol;other cell component	other molecular function	Pf00305, Pf01477	11687	ENSMUSG00000018924	Alox15	mmu:11687; P39654; Q4FJY9; Q5F2E3; Q6PHB2	Eicosanoid synthesis; Eicosanoid metabolism via lipoxygenases (LOX)	Synthesis of Leukotrienes (LT) and Eoxins (EX); Synthesis of 15-eicosatetraenoic acid derivatives; Synthesis of 12-eicosatetraenoic acid derivatives; Biosynthesis of E-series 18(S)-resolvins; Biosynthesis of E-series 18(R)-resolvins; Biosynthesis of protectins; Biosynthesis of DPAn-6 SPMs; Biosynthesis of DPAn-3-derived protectins and resolvins	11	0	2.036	1.33	0.653	1	1	0.565808	68.7	139.9	91.4	56.24	56.4	31.74	5.42402e+07	5.3143e+07	3.50339e+07	3.29866e+07	1.63341e+08	1.43236e+08	1.27984e+08	8.02507e+07	3.2031e+07	4.70098e+07	2.72034e+07	2.46885e+07	3.43184e+07	3.73694e+07
FALSE	Master Protein	Q9Z1Q5	Chloride intracellular channel protein 1 OS=Mus musculus OX=10090 GN=Clic1 PE=1 SV=3	86	25	1135	25	241	27	5.17	25	other metabolic processes;transport;other biological processes	non-structural extracellular;plasma membrane;other membranes;mitochondrion;nucleus;other cell component	transporter activity	Pf13409, Pf13410	114584	ENSMUSG00000007041	Clic1	mmu:114584; Q9Z1Q5			0	0	0.973	1.013	1.041	1	1	1	100.4	97.8	101.8	21.4	10.42	27.78	5.59331e+07	5.55273e+07	3.20046e+07	2.78409e+07	5.36889e+07	4.48285e+07	1.78271e+07	1.77503e+07	2.31321e+07	2.873e+07	2.7035e+07	2.39606e+07	1.89482e+07	2.12007e+07
FALSE	Master Protein	Q93092	Transaldolase OS=Mus musculus OX=10090 GN=Taldo1 PE=1 SV=2	90	36	1318	36	337	37.4	7.03	36	other metabolic processes	cytosol;other cell component	other molecular function	Pf00923	21351	ENSMUSG00000025503	Taldo1	mmu:21351; P70358; P70703; Q52KM4; Q93092	Pentose phosphate pathway	Pentose phosphate pathway; Insulin effects increased synthesis of Xylulose-5-Phosphate	3	0	0.987	0.84	0.851	1	0.184882	0.155841	106.1	104.7	89.1	11.15	17.19	12.14	4.2526e+07	3.71963e+07	2.46073e+07	2.1752e+07	5.79468e+07	4.28252e+07	2.91406e+07	1.90724e+07	2.25638e+07	2.91274e+07	3.15614e+07	2.67569e+07	1.88393e+07	2.60901e+07
FALSE	Master Protein	P29758	Ornithine aminotransferase, mitochondrial OS=Mus musculus OX=10090 GN=Oat PE=1 SV=1	88	34	893	34	439	48.3	6.62	34	other metabolic processes	mitochondrion;nucleus;other cell component	other molecular function	Pf00202	18242	ENSMUSG00000030934	Oat	mmu:18242; P29758		Glutamate and glutamine metabolism	1	0	1.03	0.951	0.923	1	1	1	100.7	103.6	95.7	26.92	9.95	20.11	1.20518e+07	1.06053e+07	5.38681e+06	4.67576e+06	1.81928e+07	1.28044e+07	7.07317e+06	4.79863e+06	8.20328e+06	1.04848e+07	6.29275e+06	6.22196e+06	7.57271e+06	6.93301e+06
FALSE	Master Protein	Q5SWU9-2	Isoform 2 of Acetyl-CoA carboxylase 1 OS=Mus musculus OX=10090 GN=Acaca	43	71	266	71	2383	269.8	6.51	71							Acaca	Q5SWU9-2			0	0	0.717	0.66	0.92	0.569782	0.0802105	0.95953	126.2	90.5	83.3	62.9	22.39	36.03	1.872e+07	1.39135e+07	3.4908e+06	2.95379e+06	8.2701e+06	6.37478e+06	5.10908e+06	1.78533e+06	3.27753e+06	3.53529e+06	4.46146e+06	3.33726e+06	2.58426e+06	2.75828e+06
FALSE	Master Protein	Q99LC5	Electron transfer flavoprotein subunit alpha, mitochondrial OS=Mus musculus OX=10090 GN=Etfa PE=1 SV=2	73	23	885	23	333	35	8.38	23	other metabolic processes	mitochondrion;other cell component	other molecular function	Pf00766, Pf01012	110842	ENSMUSG00000032314	Etfa	mmu:110842; Q3THD7; Q3V000; Q4V9X5; Q8BMD3; Q8BMU7; Q99LC5		Respiratory electron transport	1	0	1.054	1.229	1.166	1	0.754525	0.907916	91.4	96.3	112.3	33.2	13.97	18.17	2.05584e+07	1.59629e+07	6.51268e+06	5.53787e+06	21003674	1.36896e+07	8.0793e+06	4.3123e+06	4.83888e+06	6.76476e+06	5.77009e+06	6.65043e+06	6.3966e+06	5.99739e+06
FALSE	Master Protein	Q99P88	Nuclear pore complex protein Nup155 OS=Mus musculus OX=10090 GN=Nup155 PE=1 SV=1	44	41	445	41	1391	155	6.15	41	cell-cell signaling;cell organization and biogenesis;other metabolic processes;transport;other biological processes	other membranes;nucleus;other cell component	other molecular function	Pf03177, Pf08801	170762	ENSMUSG00000022142	Nup155	mmu:170762; Q99P88		Transcriptional regulation by small RNAs; Regulation of HSF1-mediated heat shock response; snRNP Assembly; Transport of the SLBP independent Mature mRNA; Transport of the SLBP Dependant Mature mRNA; Transport of Mature mRNA Derived from an Intronless Transcript; Transport of Mature mRNA derived from an Intron-Containing Transcript; Regulation of Glucokinase by Glucokinase Regulatory Protein; SUMO…	16	0	1.066	1.205	1.13	0.553417	0.0459619	0.790931	91.7	97.8	110.5	25.1	13.02	20.84	1.42157e+07	8.26312e+06	9.62413e+06	9.44744e+06	1.56468e+07	9.31701e+06	9.44141e+06	7.49334e+06	9.07092e+06	4.37516e+06	1.07458e+07	9.84959e+06	8.09348e+06	8.39692e+06
FALSE	Master Protein	P63158	High mobility group protein B1 OS=Mus musculus OX=10090 GN=Hmgb1 PE=1 SV=2	64	28	1277	28	215	24.9	5.74	28	cell cycle OR cell proliferation;cell organization and biogenesis;DNA metabolism;other metabolic processes;stress response;transport;developmental processes;signal transduction;other biological processes	non-structural extracellular;plasma membrane;other membranes;ER/Golgi;nucleus;other cytoplasmic organelle;other cell component	signal transduction activity or receptor binding;enzyme regulator activity;nucleic acid binding activity;other molecular function	Pf00505, Pf09011	15289	ENSMUSG00000066551	Hmgb1	mmu:15289; P07155; P27109; P27428; P63158		Pyroptosis; Neutrophil degranulation; TAK1-dependent IKK and NF-kappa-B activation ; TRAF6 mediated NF-kB activation; Advanced glycosylation endproduct receptor signaling; Regulation of TLR by endogenous ligand; Apoptosis induced DNA fragmentation	7	0	0.798	1.219	1.528	0.912734	0.672554	0.0616444	99.5	79.3	121.2	36.31	31.68	21.76	4.09881e+07	3.42698e+07	2.83963e+07	3.33962e+07	6.53138e+07	5.98247e+07	3.06747e+07	2.02811e+07	2.45482e+07	6.14328e+07	3.75678e+07	2.28529e+07	1.38179e+07	1.84623e+07
FALSE	Master Protein	Q61635	GTP-binding protein OS=Mus musculus OX=10090 GN=Ifi47 PE=1 SV=1	72	29	703	29	420	46.8	6.74	29	stress response;other biological processes	other membranes;ER/Golgi	other molecular function	Pf05049	15953	ENSMUSG00000078920	Ifi47	mmu:15953; Q61635			0	0	1.074	0.949	0.883	1	1	1	99.2	106.6	94.2	22.6	30.99	39.71	1.33979e+07	1.08391e+07	1.34184e+07	1.04281e+07	1.42046e+07	8.07143e+06	9.24662e+06	6.39735e+06	6.87893e+06	1.01582e+07	1.1649e+07	1.08818e+07	8.53232e+06	9.52878e+06
FALSE	Master Protein	Q9Z1N5	Spliceosome RNA helicase Ddx39b OS=Mus musculus OX=10090 GN=Ddx39b PE=1 SV=1	66	31	1094	31	428	49	5.67	31	cell organization and biogenesis;RNA metabolism OR transcription;other metabolic processes;transport;other biological processes	nucleus;other cell component	nucleic acid binding activity;other molecular function	Pf00270, Pf00271	53817	ENSMUSG00000019432	Ddx39b	mmu:53817; Q8HW97; Q9Z1N5	miRNAs and TFs in iPS Cell Generation; mRNA processing	RHOBTB2 GTPase cycle; RNA Polymerase II Transcription Termination; Transport of Mature mRNA derived from an Intron-Containing Transcript; mRNA 3'-end processing	6	0	1.116	0.924	0.828	1	0.607492	0.0758646	98.7	110.1	91.2	10.66	11.42	16.68	4.33501e+07	3.56252e+07	3.46329e+07	3.56399e+07	6.03876e+07	4.88327e+07	3.13776e+07	1.99392e+07	2.05553e+07	2.64855e+07	2.35883e+07	2.79777e+07	2.55269e+07	2.35301e+07
FALSE	Master Protein	O89053	Coronin-1A OS=Mus musculus OX=10090 GN=Coro1a PE=1 SV=5	70	38	1175	38	461	51	6.48	38	cell adhesion;cell organization and biogenesis;stress response;transport;signal transduction;other biological processes	plasma membrane;other membranes;cytosol;cytoskeleton;other cytoplasmic organelle;other cell component	cytoskeletal activity;other molecular function	Pf00400, Pf08953, Pf08954, Pf16300	12721	ENSMUSG00000030707	Coro1a	mmu:12721; O89053; Q7TMU0; Q9R1Y8; Q9R288			0	0	0.843	0.544	0.645	1	0.0354704	0.0390972	125.7	105.9	68.4	39.84	24.47	29.76	8.04936e+07	8.05325e+07	4.53199e+07	7.07216e+07	4.61207e+07	4.31061e+07	5.27667e+07	4.4193e+07	7.35146e+07	8.15727e+07	7.24944e+07	5.74991e+07	3.99212e+07	3.55914e+07
FALSE	Master Protein	Q8BG32	26S proteasome non-ATPase regulatory subunit 11 OS=Mus musculus OX=10090 GN=Psmd11 PE=1 SV=3	72	32	920	32	422	47.4	6.48	32	cell organization and biogenesis;protein metabolism;other metabolic processes;other biological processes	other cell component	other molecular function	Pf01399, Pf18055, Pf18503	69077	ENSMUSG00000017428	Psmd11	mmu:69077; Q8BG32	Proteasome degradation	FCERI mediated NF-kB activation; Ub-specific processing proteases; UCH proteinases; Neutrophil degranulation; Downstream TCR signaling; Neddylation; Asymmetric localization of PCP proteins; Degradation of AXIN; Hedgehog 'on' state; Regulation of RUNX3 expression and activity; Antigen processing: Ubiquitination & Proteasome degradation; Autodegradation of Cdh1 by Cdh1:APC/C; APC/C:Cdc20 mediated d…	50	0	1.041	0.945	0.908	1	0.68154	1	100.5	104.6	94.9	32.21	16.43	15.2	7.42705e+06	6.20885e+06	9.76592e+06	8.14725e+06	9.97895e+06	8.34845e+06	4.41773e+06	4.17788e+06	2.99881e+06	3.45408e+06	4.80546e+06	4.33829e+06	4.78001e+06	4.39547e+06
FALSE	Master Protein	Q5XJF6	Ribosomal protein OS=Mus musculus OX=10090 GN=Rpl10a PE=1 SV=1	71	21	1613	21	217	24.8	9.94	21	protein metabolism;other metabolic processes	cytosol;translational apparatus	nucleic acid binding activity;other molecular function	Pf00687	19896	ENSMUSG00000037805	Rpl10a	Q5XJF6	Cytoplasmic ribosomal proteins		1	0	1.001	1.104	1.103	1	0.648637	0.666576	96.6	96.7	106.7	9.75	10.85	9.54	4.72798e+07	3.78243e+07	3.30641e+07	2.99331e+07	6.81482e+07	4.67814e+07	2.95091e+07	2.10998e+07	2.68915e+07	3.52949e+07	2.73998e+07	2.60522e+07	2.2971e+07	2.7088e+07
FALSE	Master Protein Candidate	A0A3B2WBL1	Ribosomal protein OS=Mus musculus OX=10090 GN=Rpl10a PE=1 SV=1	71	21	1613	21	216	24.7	9.94	21	protein metabolism;other metabolic processes	translational apparatus	nucleic acid binding activity;other molecular function	Pf00687		ENSMUSG00000037805	Rpl10a	A0A3B2WBL1			0	0	1.001	1.104	1.103	1	0.648637	0.666576	96.6	96.7	106.7	9.75	10.85	9.54	4.72798e+07	3.78243e+07	3.30641e+07	2.99331e+07	6.81482e+07	4.67814e+07	2.95091e+07	2.10998e+07	2.68915e+07	3.52949e+07	2.73998e+07	2.60522e+07	2.2971e+07	2.7088e+07
FALSE	Master Protein	O08749	Dihydrolipoyl dehydrogenase, mitochondrial OS=Mus musculus OX=10090 GN=Dld PE=1 SV=2	72	32	861	32	509	54.2	7.9	32	protein metabolism;other metabolic processes;developmental processes;other biological processes	cytoskeleton;mitochondrion;nucleus;other cytoplasmic organelle;other cell component	other molecular function	Pf02852, Pf07992	13382	ENSMUSG00000020664	Dld	mmu:13382; O08749; Q3TG55; Q3U5W5; Q3UWP7; Q99LD3	Fatty acid beta-oxidation; Glycolysis and gluconeogenesis; TCA cycle	Regulation of pyruvate dehydrogenase (PDH) complex; Signaling by Retinoic Acid; Glycine degradation; Branched-chain amino acid catabolism; Lysine catabolism; Citric acid cycle (TCA cycle)	11	0	0.996	0.839	0.842	1	1	1	105.8	105.4	88.8	47.92	39.42	32.86	8.90411e+06	1.87173e+07	2.84289e+06	9.81287e+06	2.67999e+07	4.9655e+06	9.00955e+06	8.10996e+06	1.23729e+07	1.44225e+07	4.63286e+06	8.77376e+06	8.9285e+06	1.07743e+07
FALSE	Master Protein	O35744	Chitinase-like protein 3 OS=Mus musculus OX=10090 GN=Chil3 PE=1 SV=2	65	23	896	23	398	44.4	5.69	23	other metabolic processes;stress response;other biological processes	non-structural extracellular;ER/Golgi;nucleus;other cell component	other molecular function	Pf00704	12655	ENSMUSG00000040809	Chil3	mmu:12655; O35744; P70201; Q3U462; Q3UV87; Q61201			0	0	1.478	2.039	1.379	0.972156	0.308201	1	66.4	98.2	135.4	43.18	59.78	73.21	8.74335e+06	8.74267e+06	4.93532e+06	4.03127e+06	1.85532e+07	2.42115e+07	6.27914e+06	6.24577e+06	5.32358e+06	8.18361e+06	3.72279e+06	4.21321e+06	6.71718e+06	4.86974e+06
FALSE	Master Protein Candidate	Q9Z110-2	Isoform Short of Delta-1-pyrroline-5-carboxylate synthase OS=Mus musculus OX=10090 GN=Aldh18a1	50	36	676	36	793	87	7.55	36							Aldh18a1	Q9Z110-2			0	0	1.114	1.025	0.92	1	1	0.773048	95.6	106.5	98	28.16	13.57	22.48	1.02808e+07	7.68937e+06	5.12625e+06	3.29705e+06	1.55189e+07	1.49292e+07	7.90396e+06	4.51065e+06	5.22001e+06	8.06557e+06	5.91466e+06	5.18084e+06	6.34829e+06	5.4725e+06
FALSE	Master Protein	Q9Z110	Delta-1-pyrroline-5-carboxylate synthase OS=Mus musculus OX=10090 GN=Aldh18a1 PE=1 SV=2	50	36	676	36	795	87.2	7.55	36	other metabolic processes;other biological processes	other membranes;mitochondrion	kinase activity;other molecular function	Pf00171, Pf00696	56454	ENSMUSG00000025007	Aldh18a1	mmu:56454; Q8BGM2; Q9R1P6; Q9Z110		Glutamate and glutamine metabolism	1	0	1.114	1.025	0.92	1	1	0.773048	95.6	106.5	98	28.16	13.57	22.48	1.02808e+07	7.68937e+06	5.12625e+06	3.29705e+06	1.55189e+07	1.49292e+07	7.90396e+06	4.51065e+06	5.22001e+06	8.06557e+06	5.91466e+06	5.18084e+06	6.34829e+06	5.4725e+06
FALSE	Master Protein	P51174	Long-chain specific acyl-CoA dehydrogenase, mitochondrial OS=Mus musculus OX=10090 GN=Acadl PE=1 SV=2	61	28	970	28	430	47.9	8.31	28	other metabolic processes;stress response;other biological processes	other membranes;mitochondrion	other molecular function	Pf00441, Pf02770, Pf02771	11363		Acadl	B2KGC6; mmu:11363; O35302; P51174; Q8QZR6; Q9CU29; Q9DB83	Fatty acid beta-oxidation; PPAR signaling pathway; Mitochondrial long chain fatty acid beta-oxidation	Beta oxidation of myristoyl-CoA to lauroyl-CoA; Beta oxidation of lauroyl-CoA to decanoyl-CoA-CoA	5	0	0.997	1.013	1.016	1	0.973945	1	99.7	99.3	101	19.8	13.07	17.01	1.16904e+07	8.61028e+06	7.05753e+06	5.28568e+06	1.69041e+07	8.05405e+06	5.71137e+06	3.94287e+06	4.93604e+06	7.97758e+06	6.42812e+06	6.09781e+06	6.05136e+06	4.86103e+06
FALSE	Master Protein Candidate	Q3UPN1	Vascular cell adhesion protein 1 OS=Mus musculus OX=10090 GN=Vcam1 PE=1 SV=1	56	37	598	37	739	81.3	5.34	37	cell adhesion;other metabolic processes;stress response;developmental processes;signal transduction;other biological processes	non-structural extracellular;plasma membrane;other membranes;cytoskeleton;ER/Golgi;other cytoplasmic organelle;other cell component	signal transduction activity or receptor binding;other molecular function	Pf00047, Pf05790, Pf07679, Pf13927	22329	ENSMUSG00000027962	Vcam1	mmu:22329; Q3UPN1			0	0	0.705	1.033	1.465	1	1	0.82964	109.6	77.2	113.2	40.03	41.78	49.91	6.25882e+06	5.02818e+06	2.81644e+06	2.68133e+06	9.95548e+06	7.07688e+06	1.25366e+06	1.18386e+06	2.28034e+06	4.55537e+06	1.17559e+06	1.52188e+06	2.0181e+06	2.50493e+06
FALSE	Master Protein	P29533	Vascular cell adhesion protein 1 OS=Mus musculus OX=10090 GN=Vcam1 PE=1 SV=1	56	37	598	37	739	81.3	5.3	37	cell adhesion;other metabolic processes;developmental processes;signal transduction;other biological processes	non-structural extracellular;plasma membrane;other membranes;cytoskeleton;ER/Golgi;other cytoplasmic organelle;other cell component	signal transduction activity or receptor binding;other molecular function	Pf00047, Pf05790, Pf07679, Pf13927		ENSMUSG00000027962	Vcam1	P29533		Immunoregulatory interactions between a Lymphoid and a non-Lymphoid cell; Integrin cell surface interactions	2	0	0.705	1.033	1.465	1	1	0.82964	109.6	77.2	113.2	40.03	41.78	49.91	6.25882e+06	5.02818e+06	2.81644e+06	2.68133e+06	9.95548e+06	7.07688e+06	1.25366e+06	1.18386e+06	2.28034e+06	4.55537e+06	1.17559e+06	1.52188e+06	2.0181e+06	2.50493e+06
FALSE	Master Protein	P29351	Tyrosine-protein phosphatase non-receptor type 6 OS=Mus musculus OX=10090 GN=Ptpn6 PE=1 SV=2	70	35	779	35	595	67.5	7.81	35	cell adhesion;cell cycle OR cell proliferation;protein metabolism;other metabolic processes;stress response;developmental processes;signal transduction;other biological processes	plasma membrane;other membranes;cytosol;nucleus;other cell component	signal transduction activity or receptor binding;other molecular function	Pf00017, Pf00102	15170	ENSMUSG00000004266	Ptpn6	mmu:15170; O35128; P29351; Q63872; Q63873; Q63874; Q921G3; Q9QVA6; Q9QVA7; Q9QVA8; Q9R0V6	IL-5 signaling pathway; Microglia pathogen phagocytosis pathway; IL-3 signaling pathway; Kit receptor signaling pathway; IL-2 signaling pathway; EGFR1 signaling pathway	CD22 mediated BCR regulation; Antigen activates B Cell Receptor (BCR) leading to generation of second messengers; Neutrophil degranulation; PECAM1 interactions; Interferon gamma signaling; PD-1 signaling; Signaling by ALK; GPVI-mediated activation cascade; Platelet sensitization by LDL; Regulation of IFNA/IFNB signaling; Interleukin receptor SHC signaling; Regulation of KIT signaling	20	0	1.099	0.712	0.648	1	0.253688	0.0756586	106.7	117.3	76	33.79	28.89	20.27	8.76739e+06	7.89346e+06	9.44719e+06	8.46437e+06	6.97392e+06	5.99813e+06	9.76332e+06	7.26518e+06	4.91119e+06	6.48223e+06	1.05708e+07	8.22233e+06	6.40686e+06	5.41169e+06
FALSE	Master Protein	P35441	Thrombospondin-1 OS=Mus musculus OX=10090 GN=Thbs1 PE=1 SV=1	39	38	638	38	1170	129.6	4.96	38	cell adhesion;cell organization and biogenesis;protein metabolism;other metabolic processes;stress response;transport;developmental processes;other biological processes	non-structural extracellular;extracellular matrix;plasma membrane;other membranes;cytosol;ER/Golgi;other cell component	signal transduction activity or receptor binding;other molecular function	Pf00090, Pf00093, Pf02412, Pf05735			Thbs1	P35441		Platelet degranulation ; Integrin cell surface interactions; Signaling by PDGF; O-glycosylation of TSR domain-containing proteins	4	0	0.941	0.874	0.929	1	1	1	106.6	100.3	93.1	40.03	28.3	36.1	4.06428e+06	4.91709e+06	6.09488e+06	7.38072e+06	1.11879e+07	1.09452e+07	2.99353e+06	2.69307e+06	4.4175e+06	1.89344e+06	4.27157e+06	4.47491e+06	2.07357e+06	4.34208e+06
FALSE	Master Protein	Q9EPU0	Regulator of nonsense transcripts 1 OS=Mus musculus OX=10090 GN=Upf1 PE=1 SV=2	53	52	841	52	1124	123.9	6.61	52	cell cycle OR cell proliferation;cell organization and biogenesis;DNA metabolism;RNA metabolism OR transcription;other metabolic processes;stress response;other biological processes	cytosol;nucleus;other cell component	nucleic acid binding activity;other molecular function	Pf09416, Pf13086, Pf13087, Pf18141	19704	ENSMUSG00000058301	Upf1	mmu:19704; Q3UG00; Q6GYP5; Q6PHQ5; Q8K0N4; Q99PR4; Q9EPU0		Nonsense Mediated Decay (NMD) independent of the Exon Junction Complex (EJC); Nonsense Mediated Decay (NMD) enhanced by the Exon Junction Complex (EJC)	2	0	0.938	0.87	0.928	1	0.65755	0.500833	106.8	100.2	93	20.31	26.94	8.27	1.53239e+07	1.13334e+07	9.83973e+06	1.04823e+07	2.66735e+07	2.33286e+07	9.74242e+06	5.97511e+06	9.30973e+06	1.14337e+07	8.55866e+06	1.52562e+07	7.73651e+06	7.84819e+06
FALSE	Master Protein	P08121	Collagen alpha-1(III) chain OS=Mus musculus OX=10090 GN=Col3a1 PE=1 SV=4	31	43	1466	43	1464	138.9	6.52	43	cell adhesion;cell cycle OR cell proliferation;cell organization and biogenesis;protein metabolism;other metabolic processes;stress response;developmental processes;signal transduction;other biological processes	extracellular matrix;other cell component	signal transduction activity or receptor binding;extracellular structural activity;other molecular function	Pf00093, Pf01391, Pf01410	12825	ENSMUSG00000026043	Col3a1	mmu:12825; P08121; Q61429; Q9CRN7	Focal adhesion: PI3K-Akt-mTOR signaling pathway; Dysregulated miRNA targeting in insulin/PI3K-AKT signaling; Inflammatory response pathway; Focal adhesion	Immunoregulatory interactions between a Lymphoid and a non-Lymphoid cell; ECM proteoglycans; Assembly of collagen fibrils and other multimeric structures; Signaling by PDGF; Integrin cell surface interactions; NCAM1 interactions; Collagen chain trimerization; Collagen degradation; Non-integrin membrane-ECM interactions; MET activates PTK2 signaling	16	0	1.754	1.091	0.622	0.617309	1	0.435581	78	136.8	85.1	48.14	37.71	25.41	1.00289e+07	1.15823e+07	1.02176e+07	6.63122e+06	2.61234e+07	1.80682e+07	2.05435e+07	1.75186e+07	9.81833e+06	8.69124e+06	6.43155e+06	8.64047e+06	1.04178e+07	1.19331e+07
FALSE	Master Protein	O08804	NK13 OS=Mus musculus OX=10090 GN=Serpinb6b PE=1 SV=2	68	27	694	27	377	42.5	5.26	27	stress response;developmental processes;other biological processes	non-structural extracellular;nucleus;other cell component	enzyme regulator activity;other molecular function	Pf00079	20708	ENSMUSG00000042842	Serpinb6b	mmu:20708; O08804			0	0	1.378	1.234	0.895	0.199776	0.565682	0.679323	83	114.5	102.5	26.07	23.38	11.34	6.36729e+06	3.82647e+06	3.27047e+06	3.25992e+06	7.62502e+06	5.72983e+06	6.13203e+06	3.65772e+06	3.89957e+06	4.71637e+06	3.75448e+06	3.57605e+06	6.74001e+06	5.11117e+06
FALSE	Master Protein	P14869	60S acidic ribosomal protein P0 OS=Mus musculus OX=10090 GN=Rplp0 PE=1 SV=3	82	26	1212	26	317	34.2	6.25	26	cell organization and biogenesis;protein metabolism;other metabolic processes;transport;other biological processes	other membranes;cytosol;ER/Golgi;translational apparatus;nucleus;other cell component	nucleic acid binding activity;other molecular function	Pf00428, Pf00466, Pf17777	11837	ENSMUSG00000067274	Rplp0	mmu:11837; P14869; Q99L54	Cytoplasmic ribosomal proteins	L13a-mediated translational silencing of Ceruloplasmin expression; SRP-dependent cotranslational protein targeting to membrane; Major pathway of rRNA processing in the nucleolus and cytosol; Formation of a pool of free 40S subunits; GTP hydrolysis and joining of the 60S ribosomal subunit; Nonsense Mediated Decay (NMD) independent of the Exon Junction Complex (EJC); Nonsense Mediated Decay (NMD) e…	8	0	0.998	1.026	1.028	1	1	1	99.2	99	101.8	13.78	17.2	8.99	8.44589e+07	6.36722e+07	4.16066e+07	3.99596e+07	1.07613e+08	7.06642e+07	4.11729e+07	2.8365e+07	3.62401e+07	4.8117e+07	3.6097e+07	2.53615e+07	3.49624e+07	3.48708e+07
FALSE	Master Protein	Q2VLH6-2	Isoform 2 of Scavenger receptor cysteine-rich type 1 protein M130 OS=Mus musculus OX=10090 GN=Cd163	35	36	272	36	1159	125.2	6.44	36							Cd163	Q2VLH6-2			0	0	0.961	0.771	0.802	1	0.782903	0.901142	109.8	105.5	84.6	37.64	60.3	40.22	1.26539e+07	1.24531e+07	6.41819e+06	4.74081e+06	2.70859e+07	1.57192e+07	1.76418e+07	1.00053e+07	9.5047e+06	1.34472e+07	4.14191e+06	3.97904e+06	4.46343e+06	4.1293e+06
FALSE	Master Protein	Q91VM9	Inorganic pyrophosphatase 2, mitochondrial OS=Mus musculus OX=10090 GN=Ppa2 PE=1 SV=1	72	25	644	25	330	38.1	6.98	25	other metabolic processes;other biological processes	cytosol	other molecular function	Pf00719	74776	ENSMUSG00000028013	Ppa2	mmu:74776; Q3UPK3; Q8BTG5; Q91VM9; Q9D1E3		Mitochondrial tRNA aminoacylation; Pyrophosphate hydrolysis	2	0	1.158	1.422	1.227	0.957466	0.0584567	0.430754	83.8	97.1	119.1	29.01	13.46	49.74	5.27433e+06	5.78348e+06	2.88632e+06	3.92197e+06	1.08237e+07	1.0241e+07	2.83201e+06	2.31691e+06	3.48092e+06	4.21196e+06	3.44227e+06	5.15699e+06	4.09092e+06	3.52353e+06
FALSE	Master Protein	E9Q586	Dynactin subunit 1 OS=Mus musculus OX=10090 GN=Dctn1 PE=1 SV=1	51	42	622	42	1239	136.8	5.45	42		cytoskeleton		Pf01302, Pf12455	13191	ENSMUSG00000031865	Dctn1	E9Q586			0	0	0.993	0.932	0.939	1	0.469541	1	102.6	101.8	95.6	18.31	14.1	10.72	8.9642e+06	1.04969e+07	9.08172e+06	9.30509e+06	1.21143e+07	1.04064e+07	4.97823e+06	4.78693e+06	5.40448e+06	7.07049e+06	6074634	4.90001e+06	5.78103e+06	3.43762e+06
FALSE	Master Protein	O70318	Band 4.1-like protein 2 OS=Mus musculus OX=10090 GN=Epb41l2 PE=1 SV=2	56	43	752	43	988	109.9	5.43	43	cell cycle OR cell proliferation;cell organization and biogenesis;other biological processes	plasma membrane;other membranes;cytoskeleton;nucleus;other cell component	cytoskeletal activity;other molecular function	Pf00373, Pf04382, Pf05902, Pf08736, Pf09379, Pf09380	13822	ENSMUSG00000019978	Epb41l2	G3X9B8; mmu:13822; O70318	Splicing factor NOVA regulated synaptic proteins	Neurexins and neuroligins	2	0	0.855	1.078	1.26	0.972156	0.342395	0.0264237	102.3	87.5	110.2	16.4	13.18	24.22	1.51067e+07	1.27067e+07	8.613e+06	7.76085e+06	1.68611e+07	1.35262e+07	5.97249e+06	4.12241e+06	6.94408e+06	8.03816e+06	7.6334e+06	7.18567e+06	4.96366e+06	5.10361e+06
FALSE	Master Protein	Q542I8	Integrin beta OS=Mus musculus OX=10090 GN=Itgb2 PE=1 SV=1	41	30	705	30	770	84.8	7.05	30	cell adhesion;stress response;transport;signal transduction;other biological processes	plasma membrane;other membranes;other cell component	other molecular function	Pf00362, Pf07965, Pf08725, Pf17205	16414	ENSMUSG00000000290	Itgb2	mmu:16414; Q542I8	IL-5 signaling pathway; Focal adhesion: PI3K-Akt-mTOR signaling pathway; Tyrobp causal network in microglia; Microglia pathogen phagocytosis pathway; Fibrin complement receptor 3 signaling pathway; Integrin-mediated cell adhesion; Focal adhesion		7	0	0.839	0.647	0.771	1	0.0254711	0.0312263	120.7	101.2	78.1	27.83	23.24	26.8	2.09821e+07	1.39474e+07	9.37693e+06	9.37356e+06	4.01887e+07	2.48212e+07	1.37291e+07	7.79928e+06	1.21142e+07	1.62328e+07	1.06062e+07	1.04282e+07	9.09219e+06	9.05745e+06
FALSE	Master Protein	Q9DBG3-2	Isoform 2 of AP-2 complex subunit beta OS=Mus musculus OX=10090 GN=Ap2b1	48	29	846	29	951	105.7	5.34	29							Ap2b1	Q9DBG3-2			0	0	1.108	0.908	0.82	1	1	0.877314	99.5	110.2	90.4	32.29	32.38	37.61	1.01354e+07	1.03198e+07	6.33327e+06	1.05548e+07	1.02261e+07	9.61593e+06	3.58826e+06	6.49013e+06	9.02926e+06	7.1091e+06	6.93251e+06	4.97728e+06	6.88908e+06	8.26745e+06
FALSE	Master Protein	P47856	Glutamine--fructose-6-phosphate aminotransferase [isomerizing] 1 OS=Mus musculus OX=10090 GN=Gfpt1 PE=1 SV=3	67	38	685	38	697	78.5	6.84	38	protein metabolism;other metabolic processes;other biological processes		other molecular function	Pf01380, Pf13522	14583	ENSMUSG00000029992	Gfpt1	mmu:14583; P47856; Q91XG9; Q99LP7; Q99MJ4		Synthesis of UDP-N-acetyl-glucosamine	1	0	0.908	1.075	1.184	1	0.894357	0.525551	100.6	91.3	108.1	14.69	14.55	27.49	8.36396e+06	6.7221e+06	4.40989e+06	3.83167e+06	9.55898e+06	5.59706e+06	5.38674e+06	3.43012e+06	3.29662e+06	4.11072e+06	4.52677e+06	3.50985e+06	4.50859e+06	3.99286e+06
FALSE	Master Protein	Q8BU30	Isoleucine--tRNA ligase, cytoplasmic OS=Mus musculus OX=10090 GN=Iars1 PE=1 SV=2	51	54	763	54	1262	144.2	6.55	54	protein metabolism;RNA metabolism OR transcription;other metabolic processes	cytosol;nucleus;other cell component	nucleic acid binding activity;other molecular function	Pf00133, Pf08264, Pf19302	105148	ENSMUSG00000037851	Iars1	mmu:105148; Q6NXK4; Q8BU30			0	0	0.865	0.979	1.132	0.921945	1	0.909512	105.5	91.3	103.3	17.46	20.96	14.81	1.50385e+07	1.17128e+07	8.26539e+06	9.64077e+06	1.3376e+07	8.91726e+06	9.91096e+06	5.96353e+06	7.12069e+06	6.82797e+06	5.87677e+06	6.84582e+06	6.77423e+06	4.91932e+06
FALSE	Master Protein	Q8QZT1	Acetyl-CoA acetyltransferase, mitochondrial OS=Mus musculus OX=10090 GN=Acat1 PE=1 SV=1	69	26	768	26	424	44.8	8.51	26	other metabolic processes;stress response;developmental processes;other biological processes	mitochondrion	other molecular function	Pf00108, Pf02803	110446	ENSMUSG00000032047	Acat1	mmu:110446; Q3TE92; Q8QZT1	Fatty acid beta-oxidation; Synthesis and degradation of ketone bodies; Tryptophan metabolism	Branched-chain amino acid catabolism; Synthesis of Ketone Bodies; Utilization of Ketone Bodies	6	0	1.131	1.34	1.184	1	0.194527	0.4034	86.4	97.8	115.8	25.2	14.04	19.63	2.15983e+07	1.94714e+07	9.13697e+06	8.86834e+06	1.49605e+07	1.46598e+07	9.46913e+06	5.86005e+06	9.55049e+06	7.43642e+06	7.47039e+06	8.11548e+06	1.05627e+07	9.95995e+06
FALSE	Master Protein	Q8C1A5	Thimet oligopeptidase OS=Mus musculus OX=10090 GN=Thop1 PE=1 SV=1	60	45	904	45	687	78	6.06	45	protein metabolism;other metabolic processes;signal transduction	mitochondrion	other molecular function	Pf01432	50492		Thop1	mmu:50492; Q8C1A5; Q8K0J9; Q8K2D4; Q9EPX1		Antigen processing: Ubiquitination & Proteasome degradation	1	0	1	0.976	0.976	1	1	1	100.8	100.8	98.4	13.72	13.4	16.87	1.54276e+07	1.2217e+07	7.9459e+06	8.00878e+06	2.09176e+07	1.43709e+07	9.03774e+06	5.34779e+06	6.74739e+06	9.82711e+06	8.00646e+06	5.5435e+06	6.79176e+06	6.73077e+06
FALSE	Master Protein	P61205	ADP-ribosylation factor 3 OS=Mus musculus OX=10090 GN=Arf3 PE=2 SV=2	69	15	1718	15	181	20.6	7.43	15	transport	plasma membrane;other membranes;ER/Golgi;other cell component	other molecular function	Pf00025	11842	ENSMUSG00000051853	Arf3	mmu:11842; P16587; P61205		COPI-dependent Golgi-to-ER retrograde traffic; COPI-mediated anterograde transport; Synthesis of PIPs at the Golgi membrane	3	0	0.969	0.829	0.855	1	0.0738706	0.118126	107.2	103.9	88.9	14.74	7.81	12.88	8.44657e+07	6.96369e+07	9.16622e+07	7.62542e+07	1.44165e+08	1.03296e+08	6.42134e+07	4.40647e+07	5.23827e+07	5.56304e+07	5.7779e+07	5.37849e+07	5.80711e+07	4.59684e+07
FALSE	Master Protein	P70296	Phosphatidylethanolamine-binding protein 1 OS=Mus musculus OX=10090 GN=Pebp1 PE=1 SV=3	82	18	1493	18	187	20.8	5.4	18	signal transduction;other biological processes	non-structural extracellular;other membranes;mitochondrion;ER/Golgi;other cell component	signal transduction activity or receptor binding;enzyme regulator activity;other molecular function	Pf01161	23980	ENSMUSG00000032959	Pebp1	mmu:23980; P70296; Q9D8G9; Q9JJ58	EGFR1 signaling pathway	MAP2K and MAPK activation; Negative regulation of MAPK pathway	3	0	0.801	1.124	1.403	1	0.778444	0.202585	102.5	82.2	115.3	17.58	31.22	36.46	3.12455e+07	2.67629e+07	1.30301e+07	2.24157e+07	4.6924e+07	3.29523e+07	1.87383e+07	1.50368e+07	2.01052e+07	1.64661e+07	1.3301e+07	1.37149e+07	1.72557e+07	1.85181e+07
FALSE	Master Protein	Q9QZQ8-2	Isoform 1 of Core histone macro-H2A.1 OS=Mus musculus OX=10090 GN=Macroh2a1	72	24	1162	24	369	39.3	9.83	24							Macroh2a1	Q9QZQ8-2			0	0	0.952	0.974	1.023	1	0.986581	0.99491	102.5	97.6	99.9	14.71	13.6	17.84	2.20781e+07	1.38275e+07	1.14044e+07	9.31556e+06	27450986	2.02493e+07	1.40538e+07	8.93248e+06	9.46977e+06	1.23109e+07	1.02023e+07	1.06129e+07	1.18867e+07	1.06538e+07
FALSE	Master Protein	Q61029	Lamina-associated polypeptide 2, isoforms beta/delta/epsilon/gamma OS=Mus musculus OX=10090 GN=Tmpo PE=1 SV=4	62	28	678	28	452	50.3	9.45	28	other biological processes	other membranes;nucleus;other cell component	nucleic acid binding activity	Pf03020, Pf08198	21917	ENSMUSG00000019961	Tmpo	mmu:21917; Q3UCI5; Q61029; Q61030; Q61031; Q61032			0	0	0.987	1.12	1.135	1	0.335619	0.199931	96.6	95.3	108.2	20.8	9.23	12.37	8.02363e+06	5.84102e+06	6.09666e+06	6.96553e+06	1.11545e+07	7.65195e+06	3.35059e+06	4.38054e+06	3.34343e+06	4.13776e+06	4.12003e+06	4.45686e+06	4.4014e+06	3.7859e+06
FALSE	Master Protein	P06909	Complement factor H OS=Mus musculus OX=10090 GN=Cfh PE=1 SV=2	44	42	683	42	1234	139	6.99	42	cell adhesion;cell organization and biogenesis;DNA metabolism;other metabolic processes;stress response;developmental processes;other biological processes	non-structural extracellular;plasma membrane;other membranes;mitochondrion;nucleus;other cell component	other molecular function	Pf00084	12628	ENSMUSG00000026365	Cfh	mmu:12628; P06909; Q6NZK3		Regulation of Complement cascade	1	0	0.995	1.726	1.735	1	0.00426344	0.00168538	80.6	80.2	139.2	20.72	17.12	33.54	2.11746e+07	1.33499e+07	8.50431e+06	6.91761e+06	2.00911e+07	1.34889e+07	8.01714e+06	6.10393e+06	8.50859e+06	9.70109e+06	7.39132e+06	7.28533e+06	8.2682e+06	5.22171e+06
FALSE	Master Protein	P51660	Peroxisomal multifunctional enzyme type 2 OS=Mus musculus OX=10090 GN=Hsd17b4 PE=1 SV=3	62	33	933	33	735	79.4	8.57	33	other metabolic processes;developmental processes	other cytoplasmic organelle	other molecular function	Pf00106, Pf01575, Pf02036	15488	ENSMUSG00000024507	Hsd17b4	mmu:15488; P51660; Q9DBM3	Steroid biosynthesis	Peroxisomal protein import; Beta-oxidation of pristanoyl-CoA; Synthesis of bile acids and bile salts via 7alpha-hydroxycholesterol; alpha-linolenic acid (ALA) metabolism; Beta-oxidation of very long chain fatty acids	6	0	1.124	0.872	0.776	1	0.596587	0.626232	100.1	112.6	87.3	38.56	24.14	22.45	1.22606e+07	1.59699e+07	5.77137e+06	3.93337e+06	3.24426e+07	1.25934e+07	9.88262e+06	5.62237e+06	6.56091e+06	8.93629e+06	4.87044e+06	3.87086e+06	7.42363e+06	8.24162e+06
FALSE	Master Protein	Q61792	LIM and SH3 domain protein 1 OS=Mus musculus OX=10090 GN=Lasp1 PE=1 SV=1	73	22	927	22	263	30	7.05	22	transport	cytoskeleton;other cell component	transporter activity;cytoskeletal activity;other molecular function	Pf00412, Pf00880, Pf14604	16796	ENSMUSG00000038366	Lasp1	mmu:16796; Q61792; Q62416			0	0	0.944	1.089	1.153	1	1	1	98.9	93.4	107.7	23.26	19.8	18.48	2.68238e+07	2.25787e+07	1.65017e+07	1.73004e+07	4.34434e+07	3.16112e+07	1.08017e+07	8.49642e+06	9.51388e+06	1.32971e+07	1.5259e+07	1.80882e+07	1.21396e+07	1.3629e+07
FALSE	Master Protein	Q6PHZ2	Calcium/calmodulin-dependent protein kinase type II subunit delta OS=Mus musculus OX=10090 GN=Camk2d PE=1 SV=1	74	31	1118	31	499	56.3	7.25	31	cell cycle OR cell proliferation;protein metabolism;other metabolic processes;stress response;transport;developmental processes;other biological processes	plasma membrane;other membranes;cytosol;ER/Golgi;nucleus;other cell component	cytoskeletal activity;kinase activity;other molecular function	Pf00069, Pf08332	108058	ENSMUSG00000053819	Camk2d	mmu:108058; Q3UF87; Q3UQH9; Q5DTK4; Q6PHZ2; Q8CAC5; Q9CZE2	MicroRNAs in cardiomyocyte hypertrophy; Myometrial relaxation and contraction pathways; Wnt signaling pathway; Calcium regulation in cardiac cells	Ion homeostasis; Ion transport by P-type ATPases; HSF1-dependent transactivation; Phase 0 - rapid depolarisation; RAF activation; Interferon gamma signaling; Unblocking of NMDA receptors, glutamate binding and activation	12	0	1.25	1.034	0.827	1	1	0.95992	91.4	114.2	94.4	28.67	18.53	29.4	1.52363e+07	1.47845e+07	9.24405e+06	7.01611e+06	3.24077e+07	2.0874e+07	8.82106e+06	7.33847e+06	6.58858e+06	6.59646e+06	6.37999e+06	7.52014e+06	1.00114e+07	1.05858e+07
FALSE	Master Protein	Q8BMD8	Calcium-binding mitochondrial carrier protein SCaMC-1 OS=Mus musculus OX=10090 GN=Slc25a24 PE=1 SV=1	75	35	988	35	475	52.9	7.43	35	stress response;transport;other biological processes	other membranes;mitochondrion	transporter activity;other molecular function	Pf00153, Pf13499	229731	ENSMUSG00000040322	Slc25a24	mmu:229731; Q3TCQ2; Q3THY3; Q7TPC2; Q8BMD8			0	0	1.512	1.525	1.009	0.277604	0.0349966	1	74.3	112.4	113.3	30.48	19.21	20.26	1.14021e+07	1.00217e+07	6.04967e+06	5.20933e+06	1.75186e+07	1.79424e+07	5.23779e+06	3.31141e+06	5.13498e+06	5.38834e+06	6.86384e+06	5.1036e+06	8.13282e+06	7.27663e+06
FALSE	Master Protein	Q9WUA3	ATP-dependent 6-phosphofructokinase, platelet type OS=Mus musculus OX=10090 GN=Pfkp PE=1 SV=1	54	37	587	37	784	85.4	7.11	37	other metabolic processes;other biological processes	other membranes;cytosol;other cell component	kinase activity;other molecular function	Pf00365	56421	ENSMUSG00000021196	Pfkp	mmu:56421; Q3TNA9; Q3U4P1; Q3U7G4; Q4KUG1; Q543K8; Q8C5I6; Q9JI86; Q9WUA3	Glycolysis and gluconeogenesis	Glycolysis	2	0	1.148	0.929	0.809	1	1	0.793201	97.5	111.9	90.6	56.14	23.17	57.99	5.00926e+06	5.70347e+06	6.53538e+06	5.39168e+06	4.74424e+06	5.07559e+06	1.23546e+07	3.12133e+06	5.27515e+06	3.52682e+06	7.63415e+06	4.90403e+06	4.48252e+06	3.85629e+06
FALSE	Master Protein	Q8QZY1	Eukaryotic translation initiation factor 3 subunit L OS=Mus musculus OX=10090 GN=Eif3l PE=1 SV=1	63	34	935	34	564	66.6	6.44	34	cell organization and biogenesis;protein metabolism;other metabolic processes;other biological processes	translational apparatus;nucleus;other cell component	nucleic acid binding activity	Pf10255	223691	ENSMUSG00000033047	Eif3l	mmu:223691; Q3THF8; Q3TJ04; Q8QZY1; Q91YE4		L13a-mediated translational silencing of Ceruloplasmin expression; Formation of a pool of free 40S subunits; GTP hydrolysis and joining of the 60S ribosomal subunit; Translation initiation complex formation; Formation of the ternary complex, and subsequently, the 43S complex; Ribosomal scanning and start codon recognition	6	0	0.945	0.985	1.042	1	1	0.66801	102.4	96.8	100.9	25.63	13.27	16.01	2.13474e+07	1.72076e+07	1.16186e+07	8.91854e+06	3.34638e+07	2.38336e+07	9.87984e+06	7.41246e+06	1.61414e+07	1.28123e+07	1.16931e+07	1.07657e+07	1.06809e+07	1.00438e+07
FALSE	Master Protein	O08797	SPI6 OS=Mus musculus OX=10090 GN=Serpinb9 PE=1 SV=1	63	24	822	24	374	42.2	5.4	24	stress response;other biological processes	non-structural extracellular;cytosol;ER/Golgi;nucleus;other cell component	enzyme regulator activity;other molecular function	Pf00079	20723	ENSMUSG00000045827	Serpinb9	mmu:20723; O08797			0	0	1.118	1.031	0.922	1	1	0.753859	95.3	106.5	98.2	30.65	16.52	17.98	1.73323e+07	1.50992e+07	1.70477e+07	1.97322e+07	2.03451e+07	1.45757e+07	1.60342e+07	9.11335e+06	6.88059e+06	7.97811e+06	9.90865e+06	8.94955e+06	1.35558e+07	9.45157e+06
FALSE	Master Protein	O70250	Phosphoglycerate mutase 2 OS=Mus musculus OX=10090 GN=Pgam2 PE=1 SV=3	77	24	375	24	253	28.8	8.5	24	other metabolic processes;signal transduction;other biological processes	cytosol;nucleus	other molecular function	Pf00300	56012	ENSMUSG00000020475	Pgam2	mmu:56012; O70250	Glycolysis and gluconeogenesis	Gluconeogenesis; Glycolysis	3	0	0.777	0.88	1.133	1	1	1	112.9	87.7	99.4	145.49	58.3	33.09	1.31196e+06	521400	1.3564e+07	1.04456e+07	3.61893e+06	161300	1.20863e+06	795306	575076	1.46511e+06	379589	770656	608702	697875
FALSE	Master Protein	Q8BKC5	Importin-5 OS=Mus musculus OX=10090 GN=Ipo5 PE=1 SV=3	47	39	754	39	1097	123.5	4.93	39	transport;other biological processes	nucleus;other cell component	other molecular function	Pf02985, Pf13646, Pf18808, Pf18816, Pf18829	70572	ENSMUSG00000030662	Ipo5	mmu:70572; Q3TEG2; Q7TQC6; Q8BKC5; Q9EQ30			0	0	0.897	0.947	1.056	1	1	0.516072	105.5	94.6	99.9	10.95	18.31	17.21	5.73076e+06	5.5674e+06	4.75385e+06	3.9755e+06	6.66553e+06	6.09173e+06	3.14338e+06	2.38663e+06	3.55381e+06	3.68195e+06	3.30709e+06	2.75791e+06	3.3256e+06	3.56349e+06
FALSE	Master Protein	E9Q1S3	Protein transport protein SEC23 OS=Mus musculus OX=10090 GN=Sec23a PE=1 SV=1	68	37	715	37	736	82.9	7.46	37	cell organization and biogenesis;transport	other membranes;cytosol;ER/Golgi	other molecular function	Pf00626, Pf04810, Pf04811, Pf04815, Pf08033		ENSMUSG00000020986	Sec23a	E9Q1S3			0	0	0.94	1	1.064	1	1	1	102.1	95.9	102	24.72	31.38	22.25	6.61437e+06	8.28593e+06	3.60574e+06	4.40871e+06	9.62118e+06	1.01737e+07	3.23455e+06	3.67654e+06	5.27631e+06	5.86926e+06	3.52016e+06	2.38907e+06	6.05061e+06	3.9448e+06
FALSE	Master Protein	P97855	Ras GTPase-activating protein-binding protein 1 OS=Mus musculus OX=10090 GN=G3bp1 PE=1 SV=1	60	27	823	27	465	51.8	5.59	27	cell organization and biogenesis;other metabolic processes;stress response;other biological processes	cytosol;nucleus;other cell component	nucleic acid binding activity;other molecular function	Pf00076, Pf02136	27041	ENSMUSG00000018583	G3bp1	mmu:27041; P97855	mRNA processing		1	0	0.843	1.065	1.264	1	0.648637	0.0818787	103.2	86.9	109.9	16.66	18.88	17.03	4.12557e+07	3.41611e+07	2.28578e+07	1.92808e+07	5.08431e+07	3.72319e+07	1.48981e+07	1.35474e+07	1.78543e+07	2.26573e+07	2.53876e+07	2.01771e+07	1.63421e+07	1.43985e+07
FALSE	Master Protein	P99029-2	Isoform Cytoplasmic+peroxisomal of Peroxiredoxin-5, mitochondrial OS=Mus musculus OX=10090 GN=Prdx5	97	19	1511	19	162	17	7.87	19							Prdx5	P99029-2			0	0	1.201	1.068	0.889	0.351161	0.556006	0.952356	91.8	110.2	98	14.65	9.54	18.5	6.95052e+07	5.68751e+07	5.18346e+07	5.98179e+07	6.91116e+07	7.82132e+07	5.34129e+07	3.45614e+07	4.01774e+07	4.9229e+07	5.85705e+07	4.92085e+07	4.84742e+07	5.05404e+07
FALSE	Master Protein	Q91Z40	Gbp6 protein OS=Mus musculus OX=10090 GN=Gbp7 PE=1 SV=2	68	38	585	38	638	72.7	6.33	38	stress response;other biological processes	non-structural extracellular;other cell component	other molecular function	Pf02263, Pf02841	229900	ENSMUSG00000040253	Gbp7	mmu:229900; Q6KAN1; Q78UK8; Q8BU48; Q91Z40			0	0	0.895	1.157	1.292	1	1	0.862212	98.3	88	113.7	21.86	26.62	39.77	1.79477e+07	1.20971e+07	1.05287e+07	9.0772e+06	1.31561e+07	1.17499e+07	7.4916e+06	9.45115e+06	6.86081e+06	7.4517e+06	1.02437e+07	9.11918e+06	7.06663e+06	7.36603e+06
FALSE	Master Protein	P09055	Integrin beta-1 OS=Mus musculus OX=10090 GN=Itgb1 PE=1 SV=1	42	30	898	30	798	88.2	5.94	30	cell adhesion;cell cycle OR cell proliferation;cell organization and biogenesis;stress response;transport;developmental processes;signal transduction;other biological processes	extracellular matrix;plasma membrane;other membranes;other cytoplasmic organelle;other cell component	signal transduction activity or receptor binding;cytoskeletal activity;other molecular function	Pf00362, Pf07965, Pf07974, Pf08725, Pf17205, Pf18372	16412	ENSMUSG00000025809	Itgb1	F6R105; mmu:16412; P09055; Q3TIW5; Q3TWH6; Q60993; Q61126; Q8BTU0; Q8BVU1	Mechanisms associated with pluripotency; Neural crest differentiation; Primary focal segmental glomerulosclerosis (FSGS); Focal adhesion: PI3K-Akt-mTOR signaling pathway; Factors and pathways affecting insulin-like growth factor (IGF1)-Akt signaling; Integrin-mediated cell adhesion; Focal adhesion	Immunoregulatory interactions between a Lymphoid and a non-Lymphoid cell; Molecules associated with elastic fibres; Localization of the PINCH-ILK-PARVIN complex to focal adhesions; Syndecan interactions; TGF-beta receptor signaling activates SMADs; GPER1 signaling; RAC1 GTPase cycle; ECM proteoglycans; Laminin interactions; Integrin cell surface interactions; RHOG GTPase cycle; RAC2 GTPase cycle;…	27	0	1.143	1.035	0.905	1	0.795788	1	94.4	107.9	97.7	29.42	23.59	27.54	1.96616e+07	1.2385e+07	1.78152e+07	1.40642e+07	4.40962e+07	3.13051e+07	1.2925e+07	1.22066e+07	1.57465e+07	7.86048e+06	1.70946e+07	1.20913e+07	1.72101e+07	1.79358e+07
FALSE	Master Protein	Q9R0H0-2	Isoform 2 of Peroxisomal acyl-coenzyme A oxidase 1 OS=Mus musculus OX=10090 GN=Acox1	59	27	467	27	661	74.7	8.12	27							Acox1	Q9R0H0-2			0	0	0.838	0.881	1.051	1	1	1	110.4	92.5	97.2	42.76	59.24	38.77	1.11104e+07	1.29482e+07	1.35077e+07	1.13786e+07	9.69194e+06	7.06887e+06	3.74223e+06	1.09653e+07	1.07843e+07	1.02497e+07	1.19855e+07	1.07124e+07	1.45286e+07	9.97392e+06
FALSE	Master Protein	Q8R1B4	Eukaryotic translation initiation factor 3 subunit C OS=Mus musculus OX=10090 GN=Eif3c PE=1 SV=1	46	38	795	38	911	105.5	5.78	38	cell organization and biogenesis;protein metabolism;other metabolic processes	translational apparatus;other cell component	translation activity;nucleic acid binding activity;other molecular function	Pf01399, Pf05470	56347	ENSMUSG00000030738	Eif3c	mmu:56347; Q8R1B4; Q8R3M7	Translation factors	L13a-mediated translational silencing of Ceruloplasmin expression; Formation of a pool of free 40S subunits; GTP hydrolysis and joining of the 60S ribosomal subunit; Translation initiation complex formation; Formation of the ternary complex, and subsequently, the 43S complex; Ribosomal scanning and start codon recognition	7	0	1.232	0.905	0.735	1	0.961312	0.565383	95.6	117.8	86.5	22.54	22.34	53.71	9.79594e+06	9.84054e+06	5.65299e+06	5.44955e+06	1.21827e+07	1.52921e+07	5.98154e+06	4.89372e+06	7.68586e+06	7.70934e+06	5.79183e+06	7.69359e+06	4.39736e+06	7.30257e+06
FALSE	Master Protein	Q8K1B8	Fermitin family homolog 3 OS=Mus musculus OX=10090 GN=Fermt3 PE=1 SV=1	70	37	610	37	665	75.6	7.05	37	cell adhesion;cell organization and biogenesis;stress response;signal transduction;other biological processes	cytoskeleton;other cell component	signal transduction activity or receptor binding	Pf00169, Pf00373, Pf18124	108101	ENSMUSG00000024965	Fermt3	mmu:108101; Q8K1B8		Platelet degranulation	1	0	0.913	0.588	0.643	1	0.0696134	0.0220937	120	109.6	70.5	30.4	30.28	18.88	1.45641e+07	1.31556e+07	1.10241e+07	1.05506e+07	9.55406e+06	10123710	1.08312e+07	7.50708e+06	1.3239e+07	1.1353e+07	1.4835e+07	1.45493e+07	7671142	8.24175e+06
FALSE	Master Protein	P84091	AP-2 complex subunit mu OS=Mus musculus OX=10090 GN=Ap2m1 PE=1 SV=1	75	35	903	35	435	49.6	9.54	35	cell organization and biogenesis;transport;other biological processes	plasma membrane;other membranes;other cell component	signal transduction activity or receptor binding;other molecular function	Pf00928, Pf01217	11773	ENSMUSG00000022841	Ap2m1	mmu:11773; P20172; P53679; P84091		Cargo recognition for clathrin-mediated endocytosis; MHC class II antigen presentation; Recycling pathway of L1; LDL clearance; Trafficking of GluR2-containing AMPA receptors; Retrograde neurotrophin signalling; Formation of annular gap junctions; WNT5A-dependent internalization of FZD4; WNT5A-dependent internalization of FZD2, FZD5 and ROR2; VLDLR internalisation and degradation	12	0	1.05	0.896	0.853	1	0.284197	0.129859	101.8	106.9	91.3	26.57	11.93	10.76	2.01439e+07	1.75601e+07	1.07747e+07	9.73655e+06	2.25861e+07	1.79984e+07	9.69217e+06	7.02304e+06	1.52382e+07	1.64253e+07	1.02838e+07	1.03017e+07	9.51546e+06	9.20176e+06
FALSE	Master Protein	Q3UDE2	Tubulin--tyrosine ligase-like protein 12 OS=Mus musculus OX=10090 GN=Ttll12 PE=1 SV=1	66	32	578	32	639	74	5.63	32	protein metabolism;other metabolic processes;stress response;other biological processes	cytoskeleton;nucleus;other cell component	cytoskeletal activity;other molecular function	Pf03133	223723	ENSMUSG00000016757	Ttll12	mmu:223723; Q3UDE2; Q7TPC3		Carboxyterminal post-translational modifications of tubulin	1	0	0.977	0.9	0.921	1	0.566198	0.494877	104.2	101.9	93.9	13.45	14.25	18.87	1.28552e+07	1.39556e+07	9.78424e+06	9.54912e+06	1.75066e+07	1.45185e+07	6.77671e+06	4.98255e+06	6.2298e+06	7.35373e+06	9.41552e+06	8.20776e+06	6.19339e+06	7.62405e+06
FALSE	Master Protein	P68510	14-3-3 protein eta OS=Mus musculus OX=10090 GN=Ywhah PE=1 SV=2	82	22	887	22	246	28.2	4.89	22	cell organization and biogenesis;other metabolic processes;transport;signal transduction;other biological processes	plasma membrane;other membranes;cytosol;other cell component	cytoskeletal activity;other molecular function	Pf00244	22629	ENSMUSG00000018965	Ywhah	mmu:22629; P11576; P68510; P70198; Q3TGZ9	Myometrial relaxation and contraction pathways; Alpha 6 beta 4 integrin signaling pathway; Calcium regulation in cardiac cells	TP53 Regulates Metabolic Genes; Activation of BAD and translocation to mitochondria ; RHO GTPases activate PKNs; Chk1/Chk2(Cds1) mediated inactivation of Cyclin B:Cdk1 complex	7	0	1.057	0.92	0.87	1	0.279157	0.800463	100.8	106.6	92.7	30.58	22.48	20.27	1.2521e+07	1.50582e+07	1.01806e+07	1.38102e+07	1.63653e+07	1.26445e+07	8.10699e+06	5.86777e+06	1.39857e+07	1.25467e+07	5.84517e+06	8.66374e+06	9.26309e+06	9.24884e+06
FALSE	Master Protein	P41216	Long-chain-fatty-acid--CoA ligase 1 OS=Mus musculus OX=10090 GN=Acsl1 PE=1 SV=2	54	33	432	33	699	77.9	7.15	33	other metabolic processes;transport;signal transduction;other biological processes	plasma membrane;other membranes;mitochondrion;ER/Golgi;other cytoplasmic organelle	other molecular function	Pf00501, Pf13193	14081	ENSMUSG00000018796	Acsl1	mmu:14081; P41216; Q6GTG6; Q9DBK5	Fatty acid beta-oxidation; PPAR signaling pathway; Fatty acid biosynthesis; Mitochondrial long chain fatty acid beta-oxidation; Cholesterol metabolism with Bloch and Kandutsch-Russell pathways; Omega-3 / omega-6 fatty acid synthesis; Omega-9 fatty acid synthesis	Synthesis of very long-chain fatty acyl-CoAs; Linoleic acid (LA) metabolism; alpha-linolenic acid (ALA) metabolism	10	0	0.989	0.725	0.732	0.856016	0.352809	1	110.5	109.4	80.1	99.21	23.32	44.56	4.5133e+07	3.80268e+07	4.31228e+06	5.6116e+06	1.11618e+07	9.54341e+06	4.91636e+06	3.26525e+06	5.51848e+06	4.69051e+06	5.20308e+06	4.80022e+06	5.57893e+06	4.43749e+06
FALSE	Master Protein	Q9CZ13	Cytochrome b-c1 complex subunit 1, mitochondrial OS=Mus musculus OX=10090 GN=Uqcrc1 PE=1 SV=2	59	25	1042	25	480	52.8	6.21	25	cell organization and biogenesis;other metabolic processes;other biological processes	other membranes;mitochondrion	other molecular function	Pf00675, Pf05193	22273	ENSMUSG00000025651	Uqcrc1	mmu:22273; Q3TV75; Q9CWL6; Q9CZ13	Electron transport chain	Respiratory electron transport	2	0	0.913	0.975	1.069	1	1	0.95992	103.9	94.8	101.3	34.62	12.53	17.79	4.0588e+07	2.30365e+07	1.6371e+07	1.55705e+07	3.78877e+07	2.84981e+07	8.26782e+06	6.8694e+06	9.65777e+06	1.13958e+07	1.27429e+07	1.12642e+07	8.26698e+06	1.13964e+07
FALSE	Master Protein	O08795-2	Isoform 2 of Glucosidase 2 subunit beta OS=Mus musculus OX=10090 GN=Prkcsh	54	25	734	25	528	59.5	4.48	25							Prkcsh	O08795-2			0	0	0.852	1.113	1.306	1	0.0825914	0.0224986	101.2	86.2	112.6	19.18	13.93	15.26	1.64593e+07	1.44841e+07	8.11689e+06	9.50411e+06	2.12601e+07	1.03399e+07	7.6863e+06	4.93952e+06	8.26032e+06	9.73581e+06	6.76439e+06	7.10375e+06	6.03973e+06	6.63136e+06
FALSE	Master Protein	Q9CWK8	Sorting nexin-2 OS=Mus musculus OX=10090 GN=Snx2 PE=1 SV=2	58	32	865	32	519	58.4	5.12	32	cell organization and biogenesis;transport	other membranes;cytosol;other cytoplasmic organelle;other cell component	signal transduction activity or receptor binding;other molecular function	Pf00787, Pf03700, Pf09325	67804	ENSMUSG00000034484	Snx2	mmu:67804; Q3UKW3; Q9CQV0; Q9CWK8		Golgi Associated Vesicle Biogenesis	1	0	0.971	1.229	1.265	1	0.268404	0.0642465	93.7	91.1	115.2	18.86	13.59	12.35	5.29695e+07	4.82522e+07	3.57844e+07	3.57281e+07	8.60575e+07	6.83881e+07	38784966	2.56419e+07	4.27438e+07	5.05505e+07	4.1841e+07	4.2104e+07	2.98868e+07	2.73383e+07
FALSE	Master Protein	P06684	Complement C5 OS=Mus musculus OX=10090 GN=C5 PE=1 SV=2	42	58	423	58	1680	188.8	6.81	58	stress response;developmental processes;other biological processes	non-structural extracellular;plasma membrane;other membranes	enzyme regulator activity	Pf00207, Pf01759, Pf01821, Pf01835, Pf07677, Pf07678, Pf07703, Pf17789, Pf17790, Pf17791	15139	ENSMUSG00000026874	C5	A2AS36; mmu:15139; P06684	Oxidative damage response; Complement activation, classical pathway; Spinal cord injury	Regulation of Complement cascade; Terminal pathway of complement; G alpha (i) signalling events; Peptide ligand-binding receptors; Activation of C3 and C5	8	0	0.666	1.613	2.421	0.602276	0.0324723	0.000350416	91.5	61	147.6	31.07	34.48	38.48	7.22985e+06	5530639	2.07463e+06	1.87875e+06	9.05614e+06	5.30185e+06	5.06901e+06	2.11424e+06	2.96237e+06	3.82324e+06	2.4864e+06	2.72061e+06	2.02836e+06	2.29354e+06
FALSE	Master Protein	P67778	Prohibitin OS=Mus musculus OX=10090 GN=Phb PE=1 SV=1	89	27	1063	27	272	29.8	5.76	27	cell organization and biogenesis;protein metabolism;DNA metabolism;other metabolic processes;stress response;signal transduction;other biological processes	plasma membrane;other membranes;mitochondrion;nucleus;other cytoplasmic organelle;other cell component	signal transduction activity or receptor binding;other molecular function	Pf01145	18673	ENSMUSG00000038845	Phb1	mmu:18673; P24142; P67778; Q3UB75; Q5SQG4		Processing of SMDT1; RAF activation	2	0	1.288	1.061	0.823	0.42367	0.965896	0.647496	89.6	115.4	95	38.69	14.05	13.47	2.01747e+07	2.10185e+07	1.63883e+07	1.71087e+07	4.22191e+07	4.0676e+07	6.82772e+06	7.34767e+06	1.29509e+07	7.61028e+06	1.50649e+07	1.80035e+07	1.18954e+07	1.66238e+07
FALSE	Master Protein	Q6ZWX6	Eukaryotic translation initiation factor 2 subunit 1 OS=Mus musculus OX=10090 GN=Eif2s1 PE=1 SV=3	89	34	801	34	315	36.1	5.08	34	cell organization and biogenesis;protein metabolism;other metabolic processes;stress response;signal transduction;other biological processes	cytosol;translational apparatus;nucleus;other cell component	translation activity;nucleic acid binding activity	Pf00575, Pf07541	13665	ENSMUSG00000021116	Eif2s1	mmu:13665; Q3TIQ0; Q6ZWX6	Translation factors	ABC-family proteins mediated transport; L13a-mediated translational silencing of Ceruloplasmin expression; GTP hydrolysis and joining of the 60S ribosomal subunit; Translation initiation complex formation; Formation of the ternary complex, and subsequently, the 43S complex; Ribosomal scanning and start codon recognition; Recycling of eIF2:GDP; PERK regulates gene expression	9	0	0.949	0.927	0.977	1	1	0.790341	104.3	99	96.7	13.84	10.93	8.23	3.00484e+07	2.60687e+07	1.7576e+07	1.77131e+07	3.59637e+07	3.02541e+07	1.49744e+07	9.01293e+06	1.64216e+07	1.78121e+07	2.09052e+07	1.80893e+07	1.41369e+07	1.29619e+07
FALSE	Master Protein	Q61292	Laminin subunit beta-2 OS=Mus musculus OX=10090 GN=Lamb2 PE=1 SV=2	36	49	289	49	1799	196.5	6.67	49	cell adhesion;cell organization and biogenesis;stress response;developmental processes;other biological processes	non-structural extracellular;extracellular matrix;other cell component	signal transduction activity or receptor binding;extracellular structural activity	Pf00053, Pf00055	16779	ENSMUSG00000052911	Lamb2	mmu:16779; Q61292; Q62182; Q8R0Y0	Primary focal segmental glomerulosclerosis (FSGS); Focal adhesion: PI3K-Akt-mTOR signaling pathway; Inflammatory response pathway; Alpha 6 beta 4 integrin signaling pathway; Focal adhesion	Regulation of Insulin-like Growth Factor (IGF) transport and uptake by Insulin-like Growth Factor Binding Proteins (IGFBPs); Post-translational protein phosphorylation; Laminin interactions; MET activates PTK2 signaling	9	0	1.119	1.336	1.195	1	0.600507	0.972639	86.8	97.1	116	27.07	91.56	53.02	3.07144e+06	3.44988e+06	2.01365e+06	2.01588e+06	3.85385e+06	2.26523e+06	2.67527e+06	1.83208e+06	1.06886e+06	1.1195e+06	718649	2.07042e+06	2.03689e+06	1.97009e+06
FALSE	Master Protein	Q91W90	Thioredoxin domain-containing protein 5 OS=Mus musculus OX=10090 GN=Txndc5 PE=1 SV=2	66	24	765	24	417	46.4	5.78	24	transport	ER/Golgi	other molecular function	Pf00085	105245	ENSMUSG00000038991	Txndc5	mmu:105245; Q8R1I6; Q91W90		Golgi Associated Vesicle Biogenesis; Neutrophil degranulation; Lysosome Vesicle Biogenesis	3	0	1.056	0.909	0.86	1	0.906036	0.842392	101.2	106.9	92	38.04	53.85	14.48	3.16612e+07	2.44512e+07	4.62386e+07	1.89427e+07	3.13343e+07	2.33467e+07	2.00588e+07	1.18189e+07	2.49903e+07	2.69917e+07	2.24105e+07	1.91223e+07	1.43821e+07	1.28139e+07
FALSE	Master Protein	Q8VEM8	Phosphate carrier protein, mitochondrial OS=Mus musculus OX=10090 GN=Slc25a3 PE=1 SV=1	77	29	1420	29	357	39.6	9.26	29	transport	other membranes;mitochondrion	transporter activity;other molecular function	Pf00153	18674	ENSMUSG00000061904	Slc25a3	mmu:18674; Q542V7; Q8VEM8			0	0	1.131	1.21	1.07	0.838086	0.850969	1	89.8	101.6	108.6	15.17	17.11	18.94	5.96781e+07	6.06138e+07	4.03521e+07	3.81582e+07	1.12949e+08	7.04197e+07	4.25377e+07	2.45631e+07	3.17446e+07	4.20094e+07	3.49164e+07	3.66739e+07	3.86542e+07	4.60449e+07
FALSE	Master Protein	A0A2R8VHF9	Myosin-11 OS=Mus musculus OX=10090 GN=Myh11 PE=1 SV=1	35	53	369	53	1938	223.2	5.5	53		cytoskeleton	cytoskeletal activity;other molecular function	Pf00063, Pf01576, Pf02736	17880	ENSMUSG00000018830	Myh11	A0A2R8VHF9			0	0	1.107	0.555	0.502	1	0.114074	0.00860062	112.7	124.7	62.6	23.77	17.29	44.77	1.18549e+07	1.09701e+07	8.45456e+06	7.63158e+06	8.58216e+06	8.13667e+06	1.00885e+07	6.92919e+06	5.64046e+06	6.7514e+06	6.64172e+06	6.6422e+06	7.85594e+06	9.34031e+06
FALSE	Master Protein	Q99K85	Phosphoserine aminotransferase OS=Mus musculus OX=10090 GN=Psat1 PE=1 SV=1	74	24	755	24	370	40.4	8.03	24	other metabolic processes	cytosol;other cell component	other molecular function	Pf00266	107272	ENSMUSG00000024640	Psat1	mmu:107272; Q99K85		Serine biosynthesis	1	0	1.049	0.695	0.662	1	0.0745541	0.00643011	109.3	114.7	76	19.69	20.29	24.18	3.0194e+07	2.84858e+07	2.50738e+07	2.45239e+07	2.68292e+07	2.02936e+07	2.04597e+07	1.44431e+07	1.43505e+07	1.65978e+07	1.43297e+07	1.76222e+07	2.62908e+07	1.54e+07
FALSE	Master Protein	P01863	Ig gamma-2A chain C region, A allele OS=Mus musculus OX=10090 GN=Ighg PE=1 SV=1	62	17	1713	17	330	36.4	7.4	17	cell organization and biogenesis;stress response;transport;signal transduction;other biological processes	non-structural extracellular;plasma membrane;other membranes	signal transduction activity or receptor binding;other molecular function	Pf07654			Ighg	P01863			0	0	0.667	1.191	1.785	0.543766	1	0.228743	105	70	125	42.3	43.49	28.03	2.98745e+07	2.1313e+07	9.34655e+06	9.42052e+06	1.37177e+07	8.05556e+06	1.74152e+07	1.01846e+07	6.90631e+06	9.19556e+06	1.09593e+07	1.31419e+07	5.1898e+06	4.02951e+06
FALSE	Master Protein	O88685	26S proteasome regulatory subunit 6A OS=Mus musculus OX=10090 GN=Psmc3 PE=1 SV=2	68	26	688	26	442	49.5	5.19	26	protein metabolism;other metabolic processes;developmental processes;other biological processes	nucleus;other cell component	other molecular function	Pf00004, Pf16450, Pf17862	19182	ENSMUSG00000002102	Psmc3	mmu:19182; O88685; Q99JN8	Proteasome degradation	FCERI mediated NF-kB activation; Neutrophil degranulation; ABC-family proteins mediated transport; Downstream TCR signaling; Neddylation; Asymmetric localization of PCP proteins; Degradation of AXIN; Hedgehog 'on' state; Ub-specific processing proteases; Regulation of RUNX3 expression and activity; Antigen processing: Ubiquitination & Proteasome degradation; Autodegradation of Cdh1 by Cdh1:APC/C;…	50	0	1.04	1.177	1.132	1	0.654193	0.438645	93.3	97	109.8	19.64	18.32	24.9	8.43384e+06	7.09384e+06	4.95635e+06	3.96331e+06	7.22434e+06	5.64109e+06	3.23666e+06	2.64677e+06	3.69337e+06	2.90619e+06	4.55216e+06	3.2589e+06	3.51657e+06	2.18309e+06
FALSE	Master Protein	Q99N15	17beta-hydroxysteroid dehydrogenase type 10/short chain L-3-hydroxyacyl-CoA dehydrogenase OS=Mus musculus OX=10090 GN=Hsd17b10 PE=1 SV=1	87	19	775	19	261	27.3	8.76	19		mitochondrion	other molecular function	Pf00106	15108	ENSMUSG00000025260	Hsd17b10	mmu:15108; Q99N15	Alzheimer's disease; Tryptophan metabolism		2	0	1.216	1.141	0.938	1	1	1	89.4	108.7	102	26.69	17.04	18.35	1.69147e+07	1.55728e+07	1.0595e+07	1.00801e+07	3.8638e+07	2.76434e+07	1.167e+07	7.11748e+06	8.99889e+06	1.15114e+07	9.60925e+06	7.91225e+06	1.10654e+07	1.12827e+07
FALSE	Master Protein	Q9CPV4	Glyoxalase domain-containing protein 4 OS=Mus musculus OX=10090 GN=Glod4 PE=1 SV=1	72	21	642	21	298	33.3	5.47	21					67201	ENSMUSG00000017286	Glod4	mmu:67201; Q3UUS8; Q9CPV4; Q9CY26; Q9D9F5			0	0	0.888	0.684	0.771	1	0.00425905	0.0109273	116.7	103.5	79.8	14.59	24.08	14.73	1.31132e+07	1.12263e+07	8.05142e+06	8.17169e+06	1.72205e+07	1.439e+07	1.00351e+07	6.8653e+06	8.87748e+06	1.08157e+07	7.41395e+06	7.23798e+06	5.79413e+06	6.11746e+06
FALSE	Master Protein	Q9D051	Pyruvate dehydrogenase E1 component subunit beta, mitochondrial OS=Mus musculus OX=10090 GN=Pdhb PE=1 SV=1	67	25	651	25	359	38.9	6.87	25	other metabolic processes	mitochondrion;nucleus;other cell component	other molecular function	Pf02779, Pf02780	68263	ENSMUSG00000021748	Pdhb	mmu:68263; Q3TL86; Q505N8; Q99LW9; Q9D051	Glycolysis and gluconeogenesis; TCA cycle	Glyoxylate metabolism and glycine degradation; Regulation of pyruvate dehydrogenase (PDH) complex; Signaling by Retinoic Acid	6	0	1.155	0.57	0.493	1	0.593373	0.242255	110.1	127.2	62.7	180.63	180.85	38.8	8.10717e+06	9.14307e+07	5.19972e+06	1.35285e+06	2.28581e+06	2.33268e+06	2.36482e+06	1.27017e+06	2.91598e+06	2.59914e+07	3.35645e+06	2.76991e+06	2.91793e+06	2.40756e+06
FALSE	Master Protein	Q9Z0E6	Guanylate-binding protein 2 OS=Mus musculus OX=10090 GN=Gbp2 PE=1 SV=1	55	27	592	27	589	66.7	5.71	27	stress response;other biological processes	non-structural extracellular;other membranes;cytosol;cytoskeleton;ER/Golgi;nucleus;other cell component	cytoskeletal activity;other molecular function	Pf02263, Pf02841	14469	ENSMUSG00000028270	Gbp2	mmu:14469; Q4FK03; Q8CIC6; Q921N2; Q9R1I0; Q9Z0E6			0	0	1.09	0.996	0.914	1	1	1	97.2	106	96.8	177.07	104.25	132.75	1.16082e+07	4.53808e+07	3.42709e+07	1.13373e+07	1.04451e+07	9.02747e+06	7.08679e+06	1.25488e+08	6859276	7.53643e+06	8.631e+06	4.08254e+07	8.93681e+06	8.21598e+06
FALSE	Master Protein	P00920	Carbonic anhydrase 2 OS=Mus musculus OX=10090 GN=Ca2 PE=1 SV=4	74	20	1226	20	260	29	7.01	20	other metabolic processes;transport;signal transduction;other biological processes	non-structural extracellular;plasma membrane;other membranes;cytosol;other cell component	other molecular function	Pf00194	12349	ENSMUSG00000027562	Ca2	mmu:12349; P00920; Q6LDQ7; Q7TPE1; Q9DCT3; Q9DCY9		Erythrocytes take up carbon dioxide and release oxygen; Erythrocytes take up oxygen and release carbon dioxide; Reversible hydration of carbon dioxide	3	0	1.025	1.205	1.175	1	0.83667	0.704121	92.9	95.2	111.9	24.12	24.2	13.36	1.90685e+07	1.78229e+07	1.47205e+07	1.27892e+07	2.41309e+07	2.48028e+07	1.59508e+07	1.42893e+07	1.84736e+07	1.9192e+07	2.04587e+07	1.7528e+07	1.11612e+07	1.18185e+07
FALSE	Master Protein	Q99K48	Non-POU domain-containing octamer-binding protein OS=Mus musculus OX=10090 GN=Nono PE=1 SV=3	70	38	975	38	473	54.5	8.95	38	DNA metabolism;RNA metabolism OR transcription;other metabolic processes;stress response;other biological processes	nucleus;other cell component	nucleic acid binding activity;other molecular function	Pf00076, Pf08075	53610	ENSMUSG00000031311	Nono	mmu:53610; Q63887; Q99K48; Q9CYQ4; Q9DBP2	mRNA processing		1	0	0.947	1.071	1.131	1	1	0.658755	99.4	94.1	106.5	18.41	23.68	16.07	1.77417e+07	1.4866e+07	1.19278e+07	9.57316e+06	2.87584e+07	2.48535e+07	8.23996e+06	7.93254e+06	9.86286e+06	1.12483e+07	9.58487e+06	7.96536e+06	9.64226e+06	8.69643e+06
FALSE	Master Protein	O08677	Kininogen-1 OS=Mus musculus OX=10090 GN=Kng1 PE=1 SV=1	48	30	1070	30	661	73.1	6.54	30	stress response;other biological processes	non-structural extracellular;other cell component	signal transduction activity or receptor binding;enzyme regulator activity;other molecular function	Pf00031	16644	ENSMUSG00000022875	Kng1	mmu:16644; O08676; O08677; Q32MX7; Q6S9I1; Q91XK5	ACE inhibitor pathway		1	0	0.962	1.261	1.31	0.971812	1	0.454068	93.1	89.6	117.3	44.43	24.41	22.07	3.53313e+07	2.1102e+07	9.84315e+06	1.13195e+07	1.82737e+07	1.16913e+07	9.45505e+06	7.28244e+06	1.86954e+07	9.81257e+06	5.90734e+06	9.1482e+06	1.07574e+07	5.8775e+06
FALSE	Master Protein	Q7TMB8	Cytoplasmic FMR1-interacting protein 1 OS=Mus musculus OX=10090 GN=Cyfip1 PE=1 SV=1	46	56	699	56	1253	145.1	6.9	56	cell organization and biogenesis;developmental processes;signal transduction;other biological processes	other cell component	cytoskeletal activity;nucleic acid binding activity;other molecular function	Pf05994, Pf07159	20430	ENSMUSG00000030447	Cyfip1	mmu:20430; O88558; Q3U7Q7; Q5DU50; Q7TMB8; Q7TSZ5; Q80VN6; Q8CE85; Q99LY1		Regulation of actin dynamics for phagocytic cup formation; RAC1 GTPase cycle; RHOG GTPase cycle; RAC2 GTPase cycle; RAC3 GTPase cycle; Neutrophil degranulation; VEGFA-VEGFR2 Pathway; RHO GTPases Activate WASPs and WAVEs	8	0	1.015	0.926	0.912	1	1	0.810805	102	103.6	94.4	14.44	16	15.74	2.15432e+07	1.76356e+07	2.12211e+07	1.92966e+07	2.77259e+07	2.59157e+07	1.80387e+07	1.17313e+07	1.31123e+07	1.75036e+07	1.39849e+07	1.54596e+07	1.46764e+07	1.66173e+07
FALSE	Master Protein	P14685	26S proteasome non-ATPase regulatory subunit 3 OS=Mus musculus OX=10090 GN=Psmd3 PE=1 SV=3	65	35	783	35	530	60.7	8.44	35	protein metabolism;other metabolic processes;other biological processes	other cell component	enzyme regulator activity	Pf01399, Pf08375	22123	ENSMUSG00000017221	Psmd3	mmu:22123; P14685; Q3TP95; Q99LL7	Proteasome degradation	FCERI mediated NF-kB activation; Neutrophil degranulation; ABC-family proteins mediated transport; Downstream TCR signaling; Neddylation; Asymmetric localization of PCP proteins; Degradation of AXIN; Hedgehog 'on' state; Ub-specific processing proteases; Regulation of RUNX3 expression and activity; Antigen processing: Ubiquitination & Proteasome degradation; Autodegradation of Cdh1 by Cdh1:APC/C;…	50	0	0.932	0.861	0.924	0.953	0.417537	1	107.4	100.1	92.5	15.63	10.32	9.95	1.45163e+07	1.57635e+07	1.11483e+07	8.79707e+06	2.45758e+07	1.88565e+07	8.69883e+06	7.67768e+06	1.02176e+07	1.28878e+07	9.87004e+06	1.01676e+07	9.00282e+06	7.24766e+06
FALSE	Master Protein	Q62469	Integrin alpha-2 OS=Mus musculus OX=10090 GN=Itga2 PE=1 SV=2	34	35	744	35	1178	128.9	5.21	35	cell adhesion;cell cycle OR cell proliferation;cell organization and biogenesis;stress response;developmental processes;signal transduction;other biological processes	plasma membrane;other membranes;nucleus;other cell component	signal transduction activity or receptor binding;other molecular function	Pf00092, Pf00357, Pf01839, Pf08441	16398	ENSMUSG00000015533	Itga2	mmu:16398; Q62163; Q62469; Q6P1C7	Focal adhesion: PI3K-Akt-mTOR signaling pathway; Integrin-mediated cell adhesion; Focal adhesion	Syndecan interactions; ECM proteoglycans; Laminin interactions; Integrin cell surface interactions; MET activates PTK2 signaling	8	0	0.964	1.461	1.514	1	0.300915	0.0710928	87.6	84.5	127.9	37.63	29.53	22.67	7.4633e+06	4.10798e+06	3.50648e+06	4.02466e+06	1.6913e+07	9.93591e+06	4.43107e+06	2.29573e+06	3.04432e+06	3.55009e+06	3.4384e+06	2.83104e+06	2.66126e+06	3.30455e+06
FALSE	Master Protein	P70336	Rho-associated protein kinase 2 OS=Mus musculus OX=10090 GN=Rock2 PE=1 SV=1	45	56	458	56	1388	160.5	5.99	56	cell cycle OR cell proliferation;cell organization and biogenesis;protein metabolism;other metabolic processes;stress response;developmental processes;signal transduction;other biological processes	plasma membrane;other membranes;cytosol;cytoskeleton;nucleus;other cell component	kinase activity;other molecular function	Pf00069, Pf08912	19878		Rock2	A5XDA7; mmu:19878; P70336; Q8BR64; Q8CBR0	MicroRNAs in cardiomyocyte hypertrophy; Mechanisms associated with pluripotency; Chemokine signaling pathway; G13 signaling pathway; Regulation of actin cytoskeleton; Integrin-mediated cell adhesion; Focal adhesion	EPHB-mediated forward signaling; VEGFA-VEGFR2 Pathway; G alpha (12/13) signalling events; RHOA GTPase cycle; RHOB GTPase cycle; RHOC GTPase cycle; RHOH GTPase cycle; Sema4D induced cell migration and growth-cone collapse; RHOBTB1 GTPase cycle; RHO GTPases Activate ROCKs	17	0	0.877	0.897	1.023	1	0.712326	1	108.2	94.8	97	42.08	57.92	34.07	8.10062e+06	5.5602e+06	3.5875e+06	5.03881e+06	1.58405e+07	1.69717e+07	3.37438e+06	3.1951e+06	4308486	7.49193e+06	3.0023e+06	4.3954e+06	3.47402e+06	1.43897e+06
FALSE	Master Protein	Q61599	Rho GDP-dissociation inhibitor 2 OS=Mus musculus OX=10090 GN=Arhgdib PE=1 SV=3	87	19	1292	19	200	22.8	5.11	19	signal transduction;other biological processes	other membranes;cytosol	enzyme regulator activity;other molecular function	Pf02115	11857	ENSMUSG00000030220	Arhgdib	mmu:11857; Q3TEB3; Q61599	G13 signaling pathway; FAS pathway and stress induction of HSP regulation	RAC1 GTPase cycle; RHOG GTPase cycle; RAC3 GTPase cycle; RHOA GTPase cycle; CDC42 GTPase cycle; RHOH GTPase cycle	8	0	0.878	0.573	0.653	1	0.00107628	0.00385338	122.4	107.5	70.1	23.05	23.02	11.8	5.92234e+07	6.24996e+07	4.63696e+07	5.12585e+07	5.56601e+07	6.07244e+07	5.08623e+07	4.77629e+07	4.75489e+07	4.63943e+07	5.32795e+07	4.9019e+07	2.75027e+07	2.61468e+07
FALSE	Master Protein	Q99KQ4	Nicotinamide phosphoribosyltransferase OS=Mus musculus OX=10090 GN=Nampt PE=1 SV=1	75	34	919	34	491	55.4	7.15	34	other metabolic processes;stress response;signal transduction;other biological processes	non-structural extracellular;plasma membrane;other membranes;cytosol;nucleus;other cell component	signal transduction activity or receptor binding;other molecular function	Pf04095, Pf18127	59027	ENSMUSG00000020572	Nampt	mmu:59027; Q8C3B5; Q99KQ4; Q9JKM0	Adipogenesis genes	Nicotinamide salvaging	2	0	0.827	0.802	0.97	1	1	1	114.1	94.4	91.5	13.98	26.64	30.19	1.25843e+07	1.22968e+07	1.19858e+07	1.19658e+07	2.06035e+07	1.33807e+07	1.02942e+07	7.37103e+06	7.76652e+06	1.15488e+07	1.2954e+07	1.11938e+07	9.12305e+06	7.81395e+06
FALSE	Master Protein	P63330	Serine/threonine-protein phosphatase 2A catalytic subunit alpha isoform OS=Mus musculus OX=10090 GN=Ppp2ca PE=1 SV=1	78	22	753	22	309	35.6	5.54	22	cell cycle OR cell proliferation;protein metabolism;other metabolic processes;other biological processes	plasma membrane;other membranes;cytosol;cytoskeleton;nucleus;other cell component	signal transduction activity or receptor binding;cytoskeletal activity;other molecular function	Pf00149	19052	ENSMUSG00000020349	Ppp2ca	mmu:19052; O88591; P13353; P63330; Q5SNY5	Focal adhesion: PI3K-Akt-mTOR signaling pathway; Glycogen metabolism; IL-3 signaling pathway; IL-6 signaling pathway; Wnt signaling pathway; Wnt signaling pathway and pluripotency	Nonsense Mediated Decay (NMD) enhanced by the Exon Junction Complex (EJC); Platelet sensitization by LDL; Separation of Sister Chromatids; Cyclin A/B1/B2 associated events during G2/M transition; Amplification of signal from unattached kinetochores via a MAD2 inhibitory signal; Resolution of Sister Chromatid Cohesion; RHO GTPases Activate Formins; EML4 and NUDC in mitotic spindle formation; Negat…	30	0	0.746	0.989	1.326	0.599037	1	0.205041	109.7	81.8	108.5	20.65	18.86	28.72	1.60417e+07	1.59198e+07	7.27414e+06	1.25026e+07	2.20472e+07	1.65472e+07	7.19835e+06	6.28648e+06	1.03309e+07	8.58025e+06	7.57231e+06	6.98529e+06	5.63702e+06	4.11192e+06
FALSE	Master Protein	Q9D2V7	Coronin-7 OS=Mus musculus OX=10090 GN=Coro7 PE=1 SV=2	62	31	431	31	922	100.7	5.77	31	cell organization and biogenesis;transport;other biological processes	other membranes;cytosol;ER/Golgi;other cell component	cytoskeletal activity	Pf00400, Pf08953, Pf16300	78885	ENSMUSG00000039637	Coro7	mmu:78885; Q3UDJ4; Q6P8Y8; Q8C9V7; Q9D2V7			0	0	0.837	0.635	0.759	0.65819	0.00881671	0.205041	121.4	101.6	77	26.6	20.22	33.6	1.86421e+06	2.14962e+06	1.48466e+06	1.23367e+06	2.71241e+06	2.0697e+06	1.25727e+06	882970	1.68578e+06	2.18208e+06	1.50646e+06	1.08481e+06	720269	874330
FALSE	Master Protein	Q9JIF0	Protein arginine N-methyltransferase 1 OS=Mus musculus OX=10090 GN=Prmt1 PE=1 SV=1	65	25	833	25	371	42.4	5.43	25	cell organization and biogenesis;protein metabolism;RNA metabolism OR transcription;other metabolic processes;developmental processes;other biological processes	other membranes;cytosol;nucleus;other cell component	nucleic acid binding activity;other molecular function	Pf13649	15469	ENSMUSG00000109324	Prmt1	mmu:15469; Q99LS4; Q9JIF0	mRNA processing; Tryptophan metabolism	RMTs methylate histone arginines; Estrogen-dependent gene expression; RUNX1 regulates genes involved in megakaryocyte differentiation and platelet function; Extra-nuclear estrogen signaling	6	0	0.946	1.122	1.186	1	0.771773	1	97.8	92.5	109.7	17.5	21.76	14.75	1.32237e+07	1.0431e+07	7.22927e+06	5.81289e+06	2.10332e+07	1.41491e+07	9.1425e+06	4.90782e+06	6.73013e+06	8.14062e+06	7.33655e+06	6.5207e+06	6.26004e+06	6.17606e+06
FALSE	Master Protein	Q64511	DNA topoisomerase 2-beta OS=Mus musculus OX=10090 GN=Top2b PE=1 SV=2	46	61	725	61	1612	181.8	8.29	61	cell cycle OR cell proliferation;cell organization and biogenesis;DNA metabolism;other metabolic processes;developmental processes;other biological processes	cytosol;nucleus;other cell component	nucleic acid binding activity;other molecular function	Pf00204, Pf00521, Pf01751, Pf02518, Pf08070, Pf16898	21974	ENSMUSG00000017485	Top2b	mmu:21974; Q64511; Q7TQG4		SUMOylation of DNA replication proteins	1	0	1.189	1.062	0.893	0.585386	1	0.506006	92.3	109.7	98	20.42	18.25	15.27	5.31999e+06	4.31499e+06	2.75649e+06	3.18582e+06	4.74732e+06	6272955	4.37837e+06	3.04356e+06	3.03609e+06	3.9167e+06	3.89504e+06	3.4759e+06	4.43331e+06	3.98643e+06
FALSE	Master Protein	P34914	Bifunctional epoxide hydrolase 2 OS=Mus musculus OX=10090 GN=Ephx2 PE=1 SV=2	74	33	558	33	554	62.5	6.19	33	other metabolic processes;stress response;other biological processes	cytosol;other cytoplasmic organelle	other molecular function	Pf00561, Pf00702	13850	ENSMUSG00000022040	Ephx2	mmu:13850; P34914; Q8CGV0	Arachidonate epoxygenase / epoxide hydrolase; Metapathway biotransformation; Eicosanoid metabolism via cytochrome P450 monooxygenases	Peroxisomal protein import; Synthesis of epoxy (EET) and dihydroxyeicosatrienoic acids (DHET); Biosynthesis of maresins	6	0	0.816	0.585	0.717	0.990661	0.00319993	0.0269194	124.9	101.9	73.1	29.94	15.54	18.41	2.34775e+07	1.91137e+07	1.39643e+07	7.76913e+06	2.37851e+07	1.97912e+07	8.0884e+06	6.81438e+06	5.22545e+06	6.50653e+06	6.8784e+06	5.47889e+06	7.06889e+06	8.58939e+06
FALSE	Master Protein	P58871	182 kDa tankyrase-1-binding protein OS=Mus musculus OX=10090 GN=Tnks1bp1 PE=1 SV=2	38	41	261	41	1720	181.7	4.88	41	DNA metabolism;other metabolic processes;stress response;other biological processes	plasma membrane;other membranes;cytoskeleton;nucleus;other cell component	other molecular function	Pf15327	228140	ENSMUSG00000033955	Tnks1bp1	A2BH84; mmu:228140; P58871; Q6ZPI8		Deadenylation of mRNA; TP53 regulates transcription of additional cell cycle genes whose exact role in the p53 pathway remain uncertain	2	0	0.474	1.261	2.661	0.557482	0.414643	0.00787868	109.7	52	138.3	36.28	48.45	25.69	5.84296e+06	5.01742e+06	2.91674e+06	3.65202e+06	6.54188e+06	3.66363e+06	471946	1.60795e+06	2.1861e+06	3.39596e+06	832073	892125	1.30563e+06	965481
FALSE	Master Protein	Q60973	Histone-binding protein RBBP7 OS=Mus musculus OX=10090 GN=Rbbp7 PE=1 SV=1	81	26	954	26	425	47.8	5.05	26	cell organization and biogenesis;protein metabolism;DNA metabolism;other metabolic processes;stress response;developmental processes;other biological processes	cytosol;nucleus;other cell component	nucleic acid binding activity;other molecular function	Pf00400, Pf12265	245688	ENSMUSG00000031353	Rbbp7	A2AFJ0; mmu:245688; Q3UX20; Q60973	Mechanisms associated with pluripotency; EGFR1 signaling pathway	Neddylation; HDACs deacetylate histones; Oxidative Stress Induced Senescence; PRC2 methylates histones and DNA; PKMTs methylate histone lysines; RMTs methylate histone arginines; Regulation of TP53 Activity through Acetylation; RNA Polymerase I Transcription Initiation; Regulation of PTEN gene transcription; HATs acetylate histones; Deposition of new CENPA-containing nucleosomes at the centromere…	14	0	1.049	1.01	0.963	1	1	1	98.1	102.9	99.1	26.92	27.05	12.77	2.46858e+07	1.81568e+07	2.13668e+07	1.63515e+07	2.56631e+07	1.86766e+07	1.79462e+07	1.09808e+07	4.88145e+06	1.15727e+07	8.62844e+06	6.96831e+06	1.25737e+07	1.15699e+07
FALSE	Master Protein	Q9R1P4	Proteasome subunit alpha type-1 OS=Mus musculus OX=10090 GN=Psma1 PE=1 SV=1	91	24	928	24	263	29.5	6.46	24	protein metabolism;other metabolic processes;other biological processes	cytosol;cytoskeleton;nucleus;other cell component	other molecular function	Pf00227, Pf10584	26440	ENSMUSG00000030751	Psma1	mmu:26440; Q9R1P4		FCERI mediated NF-kB activation; Antigen processing: Ubiquitination & Proteasome degradation; ABC-family proteins mediated transport; Downstream TCR signaling; Neddylation; Asymmetric localization of PCP proteins; Degradation of AXIN; Hedgehog 'on' state; Ub-specific processing proteases; Regulation of RUNX3 expression and activity; Autodegradation of Cdh1 by Cdh1:APC/C; APC/C:Cdc20 mediated degr…	48	0	1.097	1.05	0.957	0.480809	0.214851	1	95.3	104.6	100.1	12.77	6.7	12.43	2.2948e+07	2.13817e+07	1.7136e+07	1.5607e+07	31856245	1.54005e+07	1.46044e+07	1.12172e+07	1.21541e+07	1.54443e+07	1.65021e+07	1.57089e+07	1.43234e+07	1.40351e+07
[truncated: 3,857 more rows]
[truncated: 22 more columns]

## Sheet: Collagen - Normal MR
Checked	Master	Accession	Description	Coverage [%]	# Peptides	# PSMs	# Unique Peptides	# AAs	MW [kDa]	calc. pI	# Peptides (by Search Engine): A2 PMI-Byonic	Biological Process	Cellular Component	Molecular Function	Pfam IDs	Entrez Gene ID	Ensembl Gene ID	Gene Symbol	Gene ID	WikiPathways	Reactome Pathways	# Protein Pathway Groups	# Razor Peptides	Abundance Ratio: (53) / (25)	Abundance Ratio: (WT) / (25)	Abundance Ratio: (WT) / (53)	Abundance Ratio Adj. P-Value: (53) / (25)	Abundance Ratio Adj. P-Value: (WT) / (25)	Abundance Ratio Adj. P-Value: (WT) / (53)	Abundances (Grouped): 25	Abundances (Grouped): 53	Abundances (Grouped): WT	Abundances (Grouped) CV [%]: 25	Abundances (Grouped) CV [%]: 53	Abundances (Grouped) CV [%]: WT	Abundance: F1: Sample, 25, 1	Abundance: F2: Sample, 25, 1	Abundance: F3: Sample, 25, 2	Abundance: F4: Sample, 25, 2	Abundance: F5: Sample, 25, 3	Abundance: F6: Sample, 25, 3	Abundance: F7: Sample, 25, 4	Abundance: F8: Sample, 25, 4	Abundance: F9: Sample, 25, 5	Abundance: F10: Sample, 25, 5	Abundance: F11: Sample, 53, 1	Abundance: F12: Sample, 53, 1	Abundance: F13: Sample, 53, 2	Abundance: F14: Sample, 53, 2
[truncated: 1,248 more rows]
[truncated: 25 more columns]
