# Supplementary material for: Lysyl hydroxylase 2 glucosylates collagen VI to drive lung cancer progression
Source: J Clin Invest. 2025 Apr 1;135(7):e189197. doi: 10.1172/JCI189197 (PMC11957695; doi:10.1172/JCI189197)
Supplement: Supporting data values [file jci-135-189197-s012.xlsx]

## Sheet: Figure 1A
WT	W75A
2959.5	294.5
3088.5	248.5
3160.5	256.5
3126.5	243.5

## Sheet: Figure 1B
Subcutaneous tumor weight
P	#25	#53
1.075	0.33	0.119
1.384	0.38	0.076
0.821	0.251	0.32
0.356	0.325	0.151
1.15	0.179	0.142
Metastasis
6	1	1
1	0	2
10	0	0
4	0	0
6	0	0
2	0	0
5	0	0
0	0	0
	0	0

## Sheet: Figure 1C
Primary tumors				Metastasis
P	#25	#53		P	#25	#53
1	1	2		11	5	5
3	1	4		16	2	21
5	2	2		31	5	9
6	1	2		17	1	6
3	1	3		12	1	6
5	0	2		32	2	4
3	1	3		26	1	5
	1	2			3	3

## Sheet: Figure 1D
P	LH2-WA
3.5	3.3
4.4	3.7
6.2	5.2
5.2	3.9
	2.3
	2.4
	4.9
	4.2

## Sheet: Figue 1E
DHLNL				d-Pyr				HHMD				(DHLNL+d-Pyr)/HHMD
P	#25	#53		P	#25	#53		P	#25	#53		P	#25	#53
1.11	0.76	0.74		0.034	0.018	0.015		0.71	1.25	1.11		1.60166	0.634342	0.605524
1.03	0.63	0.87		0.024	0.009	0.011		0.88	1.38	1.24		1.19413	0.550415	0.640056
0.99	0.86	0.68		0.024	0.007	0.012		0.93	1.41	1.05		1.08204	0.734241	0.493474

## Sheet: Figure 1F
Col1a1	Col1a2	Col3a1	Col4a2	Col5a1	Col5a2	Col6a1	Col6a2	Col6a3	Col6a5	Col6a6	Col7a1	Col12a1	Col14a1	Col15a1	Col18a1
89465008	64997230	13542647	1418280	3769714	7175544	54565871	59663885	252000000	16542051	3446878	9570666	225000000	13162033	827780	32503914
102000000	71778413	11994563	967057	4354814	5074953	63467403	72976383	255000000	19274397	3297748	10453849	230000000	14428839	1067528	36522348
101000000	107000000	11352622	6989145	3329089	5075471	42644250	51985016	167000000	16303529	4387452	2096583	132000000	16321937	2412257	52097850
200000000	144000000	14827488	554719	4548923	5243847	47706127	55671714	187000000	20725497	6767420	2510733	133000000	46564324	1597293	53133470
156000000	115000000	19083949	2966760	4836070	4171672	30952357	33658825	126000000	12634416	2325814	775551	101000000	16987518	2418133	49359141
197000000	119000000	16580531	279657	4664617	5847436	27048263	37707575	120000000	12317687	3936867	1064651	101000000	79139533	936716	49098019
92422444	60563551	8243305	1523592	3726089	2655857	25056374	29809468	142000000	7372079	2763891	724753	97736169	13427424	1574916	25929420
1.09817e+08	5.31118e+07	9.76998e+06	583309	2.97034e+06	2.96831e+06	2.89695e+07	2.46956e+07	1.34404e+08	6.12038e+06	6.8636e+06	501676	8.34944e+07	4.54275e+07	1.89094e+06	3.1303e+07
1.5357e+08	1.68391e+08	1.73681e+07	270110	6.01905e+06	6.29701e+06	4.7309e+07	5.85472e+07	193702549	1.70173e+07	1.20761e+07	6.39946e+06	1.26709e+08	2.54712e+07	2.17197e+06	5.87435e+07
1.23179e+08	1.03964e+08	1.18945e+07	674965	4.5827e+06	4.18475e+06	32574652	3.20325e+07	1.35713e+08	1.12225e+07	3.61911e+06	1.53483e+06	8.21653e+07	1.48112e+07	2.29885e+06	4.52343e+07

## Sheet: Figure 1G
Col1a1	Col3a1	Col4a2	Col5a1	Col5a2	Col6a1	Col6a2	Col6a3	Col6a5	Col6a6	Col7a1	Col12a1
2	2	1	3	1	1	3	4	4	1	1	1

## Sheet: Figure. S1F
Subcutaneous Tumor				Metastasis
P	#253	#279		P	#253	#279
2.22	0.3	0.24		1	1	0
1.29	0.27	0.18		3	0	0
1.15	0.31	0.24		9	0	0
0.99	0.18	0.11		0	0	0
0.6	0.14	0.12		16	0	0
1.09	0.37	0.1		20	0	0
0.63	0.14	0.11		35	0	0
0.48	0.15	0.09		2	0	0
0.65	0.08	0.006		2	0	0
0.66				24

## Sheet: Figure. S1G
Primary tumor				Metastasis
P	#253	#279		P	#253	#279
5	1	1		37	10	1
3	4	1		20	23	8
3	1	1		23	18	8
8	2	5		26	17	30
3	5	1		25	23	15
7	0	1		33	13	15
6	5	3		37	20	26
6	2	1		28	37	22
3	1	1		35	18	27
2		2		15		17

## Sheet: Figure. S2A
Total T cells				T reg Cells				MDSC				Dentritic cells
P	#25	#53		P	#25	#53		P	#25	#53		P	#25	#53
22.2	22.8	21		5	12.9	4.48		46.2	12	29.8		2.94	5.28	6.56
28.5	25.5	7.35		4.3	9.85	3.85		34.3	20.2	36.7		3.12	4.12	1.49
47.1	19.4	31.7		13	4.35	9.23		49.3	12.2	47.8		1.03	5.02	2.25
28.2	25.3	16.5		7.14	6.91	8.16		51.3	9.44	48		0.66	5.88	2.59
43	8.78	11.4			3.04	7.35						1.6	5.04	1.94

[truncated: 66 more sheets: Figure. S2B, Figure. S2C, Figure. S2D, Figure. S3C, Figure. 2B, Figure. 2D, Figure. 2E, Figure. 2F, Figure. 2G, Figure. 2H, Figure. 2I, Figure. 2J, Figure. 2K, Figure. 3A, Figure. 3B, Figure. 3C, Figure. 3D, Figure. 3E, Figure. 3F, Figure. 3G …]
